# Supplementary material for: Light-driven transition-metal-free direct decarbonylation of unstrained diaryl ketones via a dual C–C bond cleavage
Source: Nat Commun. 2022 Apr 4;13:1805. doi: 10.1038/s41467-022-29327-z (PMC8979990; doi:10.1038/s41467-022-29327-z)
Supplement: Supplementary file 2 — Source Data [file 41467_2022_29327_MOESM2_ESM.zip]

Archive with 2 entries (2 files):
- TS0-IRC.out
- Cartesian Coordinates.doc
