# Supplementary material for: Light-driven transition-metal-free direct decarbonylation of unstrained diaryl ketones via a dual C–C bond cleavage
Source: Nat Commun. 2022 Apr 4;13:1805. doi: 10.1038/s41467-022-29327-z (PMC8979990; doi:10.1038/s41467-022-29327-z)
Supplement: Supplementary file 2 — Source Data [file 41467_2022_29327_MOESM2_ESM.zip › TS0-IRC.out]

 Entering Gaussian System, Link 0=g16
 Initial command:
 /project/6004141/group/g16/g16/l1.exe "/scratch/maa190/GaussianScratch/Gau-207109.inp" -scrdir="/scratch/maa190/GaussianScratch/"
 Entering Link 1 = /project/6004141/group/g16/g16/l1.exe PID=    207113.
  
 Copyright (c) 1988,1990,1992,1993,1995,1998,2003,2009,2016,
            Gaussian, Inc.  All Rights Reserved.
  
 This is part of the Gaussian(R) 16 program.  It is based on
 the Gaussian(R) 09 system (copyright 2009, Gaussian, Inc.),
 the Gaussian(R) 03 system (copyright 2003, Gaussian, Inc.),
 the Gaussian(R) 98 system (copyright 1998, Gaussian, Inc.),
 the Gaussian(R) 94 system (copyright 1995, Gaussian, Inc.),
 the Gaussian 92(TM) system (copyright 1992, Gaussian, Inc.),
 the Gaussian 90(TM) system (copyright 1990, Gaussian, Inc.),
 the Gaussian 88(TM) system (copyright 1988, Gaussian, Inc.),
 the Gaussian 86(TM) system (copyright 1986, Carnegie Mellon
 University), and the Gaussian 82(TM) system (copyright 1983,
 Carnegie Mellon University). Gaussian is a federally registered
 trademark of Gaussian, Inc.
  
 This software contains proprietary and confidential information,
 including trade secrets, belonging to Gaussian, Inc.
  
 This software is provided under written license and may be
 used, copied, transmitted, or stored only in accord with that
 written license.
  
 The following legend is applicable only to US Government
 contracts under FAR:
  
                    RESTRICTED RIGHTS LEGEND
  
 Use, reproduction and disclosure by the US Government is
 subject to restrictions as set forth in subparagraphs (a)
 and (c) of the Commercial Computer Software - Restricted
 Rights clause in FAR 52.227-19.
  
 Gaussian, Inc.
 340 Quinnipiac St., Bldg. 40, Wallingford CT 06492
  
  
 ---------------------------------------------------------------
 Warning -- This program may not be used in any manner that
 competes with the business of Gaussian, Inc. or will provide
 assistance to any competitor of Gaussian, Inc.  The licensee
 of this program is prohibited from giving any competitor of
 Gaussian, Inc. access to this program.  By using this program,
 the user acknowledges that Gaussian, Inc. is engaged in the
 business of creating and licensing software in the field of
 computational chemistry and represents and warrants to the
 licensee that it is not a competitor of Gaussian, Inc. and that
 it will not use this program in any manner prohibited above.
 ---------------------------------------------------------------
  

 Cite this work as:
 Gaussian 16, Revision A.03,
 M. J. Frisch, G. W. Trucks, H. B. Schlegel, G. E. Scuseria, 
 M. A. Robb, J. R. Cheeseman, G. Scalmani, V. Barone, 
 G. A. Petersson, H. Nakatsuji, X. Li, M. Caricato, A. V. Marenich, 
 J. Bloino, B. G. Janesko, R. Gomperts, B. Mennucci, H. P. Hratchian, 
 J. V. Ortiz, A. F. Izmaylov, J. L. Sonnenberg, D. Williams-Young, 
 F. Ding, F. Lipparini, F. Egidi, J. Goings, B. Peng, A. Petrone, 
 T. Henderson, D. Ranasinghe, V. G. Zakrzewski, J. Gao, N. Rega, 
 G. Zheng, W. Liang, M. Hada, M. Ehara, K. Toyota, R. Fukuda, 
 J. Hasegawa, M. Ishida, T. Nakajima, Y. Honda, O. Kitao, H. Nakai, 
 T. Vreven, K. Throssell, J. A. Montgomery, Jr., J. E. Peralta, 
 F. Ogliaro, M. J. Bearpark, J. J. Heyd, E. N. Brothers, K. N. Kudin, 
 V. N. Staroverov, T. A. Keith, R. Kobayashi, J. Normand, 
 K. Raghavachari, A. P. Rendell, J. C. Burant, S. S. Iyengar, 
 J. Tomasi, M. Cossi, J. M. Millam, M. Klene, C. Adamo, R. Cammi, 
 J. W. Ochterski, R. L. Martin, K. Morokuma, O. Farkas, 
 J. B. Foresman, and D. J. Fox, Gaussian, Inc., Wallingford CT, 2016.
 
 ******************************************
 Gaussian 16:  ES64L-G16RevA.03 25-Dec-2016
                11-Nov-2021 
 ******************************************
 %NProcShared=40
 Will use up to   40 processors via shared memory.
 %chk=TS0-IRC.chk
 %mem=40GB
 ----------------------------------------------------------------------
 # irc=(calcfc,recorrect=never,maxpoints=200) ub3lyp/6-31++g(d,p) scrf=
 (smd,solvent=dmso) integral=(grid=ultrafine,acc2e=11) scf=direct
 ----------------------------------------------------------------------
 1/10=4,18=10,26=6,38=1,42=200,44=3,131=1,172=1/1,23;
 2/12=2,17=6,18=5,29=1,40=1/2;
 3/5=1,6=6,7=1111,11=2,25=1,27=11,30=1,70=32201,71=2,72=21,74=-5,75=-5,116=2,140=1/1,2,3;
 4//1;
 5/5=2,38=5,53=21,87=11/2;
 8/6=4,10=90,11=11,87=11/1;
 11/6=1,8=1,9=11,15=111,16=1,87=11/1,2,10;
 10/6=1,13=1,87=11/2;
 6/7=2,8=2,9=2,10=2,28=1,87=11/1;
 7/10=1,18=20,25=1,87=11/1,2,3,16;
 1/10=4,18=10,26=6,42=200,44=3,131=1/23(2);
 2/29=1/2;
 99/5=20/99;
 2/29=1/2;
 3/5=1,6=6,7=1111,11=2,25=1,27=11,30=1,70=32205,71=2,72=21,74=-5,75=-5,116=2,140=1/1,2,3;
 4/5=5,16=3,69=1/1;
 5/5=2,38=5,53=21,87=11/2;
 8/6=4,10=90,11=11,87=11/1;
 11/6=1,8=1,9=11,15=111,16=1,87=11/1,2,10;
 10/6=1,13=1,87=11/2;
 7/10=1,18=20,25=1,87=11/1,2,3,16;
 1/18=10,26=6,42=200,44=3,131=1/23(-8);
 2/29=1/2;
 6/7=2,8=2,9=2,10=2,19=2,28=1,87=11/1;
 99/5=20,9=1/99;
 -------
 TS0-IRC
 -------
 Symbolic Z-matrix:
 Charge =  0 Multiplicity = 3
 C                     3.89486  -0.52059  -0.91577 
 C                     2.58384  -0.75093  -0.48321 
 C                     1.89614   0.224     0.2553 
 C                     2.55244   1.4299    0.56121 
 C                     3.85471   1.66315   0.12195 
 C                     4.53183   0.6868   -0.6205 
 H                     4.41593  -1.28928  -1.47983 
 H                     2.11158  -1.69939  -0.71309 
 H                     2.02834   2.17822   1.1454 
 H                     4.34497   2.60338   0.35967 
 H                     5.54866   0.86559  -0.95923 
 C                     0.4999    0.00756   0.80709 
 O                     0.20419   0.561     1.90689 
 C                    -0.25754  -1.23775   0.3953 
 C                    -0.5057   -1.5666   -0.94602 
 C                    -0.71986  -2.09539   1.40298 
 C                    -1.20658  -2.72957  -1.27156 
 H                    -0.16761  -0.90235  -1.73504 
 C                    -1.41438  -3.26538   1.07792 
 H                    -0.5342   -1.84275   2.44239 
 C                    -1.6603   -3.58535  -0.26016 
 H                    -1.40106  -2.96721  -2.31393 
 H                    -1.76329  -3.92283   1.86965 
 H                    -2.20337  -4.49131  -0.51505 
 O                    -0.37189   1.39053  -0.1455 
 S                    -2.76398   1.37844  -0.06759 
 C                    -2.80975   1.72469  -1.84996 
 H                    -3.75746   2.20652  -2.1062 
 H                    -1.97383   2.37093  -2.12918 
 H                    -2.73203   0.7698   -2.37388 
 C                    -2.85913   3.0632    0.60225 
 H                    -2.03911   3.66752   0.20837 
 H                    -3.82177   3.51169   0.34071 
 H                    -2.77339   2.9878    1.68853 
 
 IRC-IRC-IRC-IRC-IRC-IRC-IRC-IRC-IRC-IRC-IRC-IRC-IRC-IRC-IRC-IRC-IRC-IRC
 ------------------------------------------------------------------------
 INPUT DATA FOR L123
 ------------------------------------------------------------------------
 GENERAL PARAMETERS:
 Follow reaction path in both directions.
 Maximum points per path      = 200
 Step size                    =   0.100 bohr
 Integration scheme           = HPC                                 
    Redo corrector integration= Never                               
    DWI Weight Power          =  2
    DWI will use Hessian update vectors when possible.
 Initial Hessian              = CalcFC
 Hessian evaluation           = All updating
 Hessian updating method      = Bofill                              
 ------------------------------------------------------------------------
 IRC-IRC-IRC-IRC-IRC-IRC-IRC-IRC-IRC-IRC-IRC-IRC-IRC-IRC-IRC-IRC-IRC-IRC
                          Input orientation:                          
 ---------------------------------------------------------------------
 Center     Atomic      Atomic             Coordinates (Angstroms)
 Number     Number       Type             X           Y           Z
 ---------------------------------------------------------------------
      1          6           0        3.894859   -0.520589   -0.915771
      2          6           0        2.583842   -0.750931   -0.483209
      3          6           0        1.896138    0.224004    0.255302
      4          6           0        2.552435    1.429900    0.561206
      5          6           0        3.854706    1.663149    0.121952
      6          6           0        4.531833    0.686798   -0.620499
      7          1           0        4.415930   -1.289283   -1.479833
      8          1           0        2.111576   -1.699388   -0.713086
      9          1           0        2.028340    2.178215    1.145400
     10          1           0        4.344975    2.603384    0.359670
     11          1           0        5.548656    0.865587   -0.959232
     12          6           0        0.499897    0.007559    0.807085
     13          8           0        0.204193    0.561002    1.906893
     14          6           0       -0.257543   -1.237754    0.395300
     15          6           0       -0.505703   -1.566604   -0.946021
     16          6           0       -0.719856   -2.095387    1.402984
     17          6           0       -1.206578   -2.729568   -1.271563
     18          1           0       -0.167606   -0.902346   -1.735040
     19          6           0       -1.414383   -3.265376    1.077920
     20          1           0       -0.534203   -1.842748    2.442389
     21          6           0       -1.660296   -3.585350   -0.260159
     22          1           0       -1.401058   -2.967207   -2.313932
     23          1           0       -1.763289   -3.922833    1.869647
     24          1           0       -2.203370   -4.491306   -0.515053
     25          8           0       -0.371885    1.390528   -0.145497
     26         16           0       -2.763980    1.378436   -0.067585
     27          6           0       -2.809750    1.724691   -1.849960
     28          1           0       -3.757462    2.206518   -2.106204
     29          1           0       -1.973831    2.370928   -2.129176
     30          1           0       -2.732025    0.769798   -2.373880
     31          6           0       -2.859127    3.063199    0.602250
     32          1           0       -2.039114    3.667519    0.208371
     33          1           0       -3.821771    3.511693    0.340711
     34          1           0       -2.773386    2.987800    1.688534
 ---------------------------------------------------------------------
                    Distance matrix (angstroms):
                    1          2          3          4          5
     1  C    0.000000
     2  C    1.399619   0.000000
     3  C    2.433252   1.403151   0.000000
     4  C    2.790694   2.418225   1.406587   0.000000
     5  C    2.418097   2.794476   2.434114   1.394008   0.000000
     6  C    1.396676   2.424991   2.815687   2.422116   1.401069
     7  H    1.086541   2.153980   3.413222   3.877165   3.405516
     8  H    2.147265   1.084181   2.164169   3.407436   3.878459
     9  H    3.875031   3.397182   2.151440   1.084405   2.156004
    10  H    3.404198   3.881168   3.416013   2.151948   1.086699
    11  H    2.158337   3.410257   3.902257   3.406981   2.162066
    12  C    3.843558   2.565734   1.516839   2.509267   3.803305
    13  O    4.770565   3.618907   2.388304   2.842551   4.210343
    14  C    4.413125   3.013676   2.606660   3.878128   5.039896
    15  C    4.523274   3.228747   3.227738   4.539050   5.530374
    16  C    5.399278   4.034812   3.679697   4.883045   6.057578
    17  C    5.570533   4.347849   4.547719   5.898338   6.845030
    18  H    4.161798   3.026627   3.080449   4.255672   5.119490
    19  C    6.300533   4.974471   4.879756   6.168327   7.277880
    20  H    5.713312   4.412867   3.867993   4.876106   6.077686
    21  C    6.378270   5.108463   5.236898   6.601097   7.622860
    22  H    5.998961   4.913538   5.258925   6.575034   7.415982
    23  H    7.165784   5.873197   5.761404   6.999232   8.112922
    24  H    7.288043   6.075263   6.295519   7.670508   8.659294
    25  O    4.738227   3.665545   2.581733   3.008758   4.243810
    26  S    6.976091   5.771148   4.811826   5.353718   6.627518
    27  C    7.132024   6.089955   5.369318   5.886735   6.950338
    28  H    8.210497   7.182810   6.439741   6.894419   7.950159
    29  H    6.653927   5.764338   5.027094   5.348904   6.288114
    30  H    6.907009   5.843432   5.350737   6.080788   7.100160
    31  C    7.795143   6.734369   5.549229   5.652818   6.875055
    32  H    7.349556   6.432162   5.229360   5.119937   6.225920
    33  H    8.796842   7.738261   6.596262   6.709172   7.898941
    34  H    7.972245   6.884364   5.612235   5.662357   6.938334
                    6          7          8          9         10
     6  C    0.000000
     7  H    2.157958   0.000000
     8  H    3.400015   2.462952   0.000000
     9  H    3.407375   4.961449   4.300779   0.000000
    10  H    2.160775   4.306003   4.965151   2.482929   0.000000
    11  H    1.086570   2.489490   4.295719   4.306401   2.491644
    12  C    4.330805   4.716684   2.796801   2.676255   4.660806
    13  O    5.013183   5.712460   3.951172   2.553970   4.869425
    14  C    5.260596   5.035884   2.656003   4.178128   5.994896
    15  C    5.528160   4.958259   2.630977   4.981876   6.528607
    16  C    6.278159   5.944471   3.556905   5.087495   6.987093
    17  C    6.710052   5.807787   3.518993   6.355528   7.868992
    18  H    5.084516   4.606914   2.621896   4.754889   6.086160
    19  C    7.339059   6.666303   4.253517   6.441240   8.253995
    20  H    6.437749   6.339871   4.120403   4.941351   6.921863
    21  C    7.531504   6.609088   4.241346   6.985722   8.645687
    22  H    7.170681   6.111342   4.063086   7.085416   8.437803
    23  H    8.190121   7.505821   5.160310   7.219679   9.065452
    24  H    8.496284   7.416123   5.143227   8.071368   9.694359
    25  O    4.976677   5.646682   4.004662   2.836890   4.896425
    26  S    7.349351   7.788599   5.801786   5.007725   7.226360
    27  C    7.515826   7.837824   6.102151   5.708326   7.539540
    28  H    8.557411   8.911639   7.186271   6.636960   8.478651
    29  H    6.887384   7.392418   5.938294   5.174684   6.795270
    30  H    7.472942   7.492156   5.684680   6.085232   7.805015
    31  C    7.859306   8.729583   7.008583   4.996553   7.222836
    32  H    7.262855   8.311890   6.846970   4.431730   6.473938
    33  H    8.870550   9.706877   7.966835   6.053882   8.217124
    34  H    7.999529   8.945292   7.183339   4.899693   7.251532
                   11         12         13         14         15
    11  H    0.000000
    12  C    5.417200   0.000000
    13  O    6.072127   1.266222   0.000000
    14  C    6.322242   1.514624   2.394501   0.000000
    15  C    6.524645   2.561757   3.629019   1.403163   0.000000
    16  C    7.324048   2.503053   2.857305   1.401676   2.417291
    17  C    7.658712   3.837278   4.787558   2.429940   1.396313
    18  H    6.033500   2.781346   3.942499   2.158457   1.085403
    19  C    8.348578   3.801305   4.236526   2.432180   2.794255
    20  H    7.477117   2.677166   2.570992   2.152471   3.399763
    21  C    8.501090   4.326019   5.036335   2.812214   2.424629
    22  H    8.051338   4.712071   5.730659   3.411535   2.152796
    23  H    9.186733   4.658222   4.896647   3.413300   3.880892
    24  H    9.433319   5.412531   6.098196   3.898793   3.409060
    25  O    5.999211   1.892094   2.287419   2.685778   3.066492
    26  S    8.376035   3.646539   3.657433   3.652525   3.813755
    27  C    8.449521   4.578449   4.954994   4.508995   4.118053
    28  H    9.471931   5.607832   5.874298   5.510895   5.114334
    29  H    7.760324   4.508489   4.930464   4.726649   4.365709
    30  H    8.401195   4.598355   5.195189   4.221574   3.529032
    31  C    8.829413   4.545540   4.164975   5.030831   5.419486
    32  H    8.172415   4.494479   4.191402   5.222130   5.574945
    33  H    9.823270   5.583303   5.231433   5.938346   6.200088
    34  H    8.987260   4.513665   3.847467   5.085000   5.729386
                   16         17         18         19         20
    16  C    0.000000
    17  C    2.791467   0.000000
    18  H    3.402282   2.152444   0.000000
    19  C    1.398895   2.418748   3.879576   0.000000
    20  H    1.085659   3.877109   4.297635   2.158787   0.000000
    21  C    2.422904   1.400415   3.406157   1.397609   3.407127
    22  H    3.878089   1.086659   2.473898   3.404958   4.963712
    23  H    2.155478   3.406025   4.966217   1.086654   2.483030
    24  H    3.408828   2.160931   4.302713   2.159391   4.306674
    25  O    3.830206   4.352003   2.797436   4.925545   4.144584
    26  S    4.290508   4.555300   3.837125   4.969767   4.652731
    27  C    5.435283   4.769185   3.727661   5.951496   6.027354
    28  H    6.328336   5.618592   4.763388   6.750577   6.890258
    29  H    5.830658   5.228694   3.759270   6.508945   6.381755
    30  H    5.150030   3.973368   3.127367   5.471173   5.903581
    31  C    5.641690   6.308585   5.332238   6.508795   5.732338
    32  H    6.031470   6.618613   5.306887   7.015086   6.133403
    33  H    6.495356   6.956436   6.094703   7.229637   6.625345
    34  H    5.489746   6.626112   5.800361   6.428215   5.377400
                   21         22         23         24         25
    21  C    0.000000
    22  H    2.160391   0.000000
    23  H    2.158837   4.306596   0.000000
    24  H    1.086580   2.490492   2.490708   0.000000
    25  O    5.141256   4.975054   5.850523   6.171457   0.000000
    26  S    5.088652   5.078213   5.732164   5.913407   2.393394
    27  C    5.660852   4.920731   6.842886   6.386571   2.993333
    28  H    6.430530   5.688868   7.573180   7.057465   3.996541
    29  H    6.250502   5.371954   7.459648   7.053250   2.731739
    30  H    4.958199   3.967401   6.400528   5.604813   3.304733
    31  C    6.810591   6.855354   7.184135   7.664785   3.089228
    32  H    7.277852   7.126620   7.774919   8.192481   2.844216
    33  H    7.443187   7.408315   7.864297   8.209723   4.078903
    34  H    6.945695   7.305144   6.986412   7.817784   3.417917
                   26         27         28         29         30
    26  S    0.000000
    27  C    1.816273   0.000000
    28  H    2.414269   1.093607   0.000000
    29  H    2.420647   1.092861   1.791340   0.000000
    30  H    2.385468   1.091950   1.785311   1.788395   0.000000
    31  C    1.815532   2.794168   2.979368   2.953587   3.759414
    32  H    2.416916   2.933460   3.231795   2.673862   3.942706
    33  H    2.415867   3.002766   2.773988   3.288855   4.009307
    34  H    2.382036   3.757354   3.997355   3.949016   4.628655
                   31         32         33         34
    31  C    0.000000
    32  H    1.092138   0.000000
    33  H    1.093724   1.794342   0.000000
    34  H    1.092268   1.786633   1.786114   0.000000
 Symmetry turned off by external request.
 Stoichiometry    C15H16O2S(3)
 Framework group  C1[X(C15H16O2S)]
 Deg. of freedom    96
 Full point group                 C1      NOp   1
 Rotational constants (GHZ):           0.4400843           0.2934149           0.2123522
 Standard basis: 6-31++G(d,p) (6D, 7F)
   442 basis functions,   728 primitive gaussians,   442 cartesian basis functions
    70 alpha electrons       68 beta electrons
       nuclear repulsion energy      1381.5727956978 Hartrees.
 NAtoms=   34 NActive=   34 NUniq=   34 SFac= 1.00D+00 NAtFMM=   60 NAOKFM=F Big=F
 Integral buffers will be    131072 words long.
 Raffenetti 2 integral format.
 Two-electron integral symmetry is turned off.
 Force inversion solution in PCM.
 Force PCM accuracy= 1.00D-11.
 ------------------------------------------------------------------------------
 Polarizable Continuum Model (PCM)
 =================================
 Model                : PCM.
 Atomic radii         : SMD-Coulomb.
 Polarization charges : Total charges.
 Charge compensation  : None.
 Solution method      : Matrix inversion.
 Cavity type          : VdW (van der Waals Surface) (Alpha=1.000).
 Cavity algorithm     : GePol (No added spheres)
                        Default sphere list used, NSphG=   34.
                        Lebedev-Laikov grids with approx.  5.0 points / Ang**2.
                        Smoothing algorithm: York/Karplus (Gamma=1.0000).
                        Polarization charges: spherical gaussians, with
                                              point-specific exponents (IZeta= 3).
                        Self-potential: point-specific (ISelfS= 7).
                        Self-field    : sphere-specific E.n sum rule (ISelfD= 2).
 1st derivatives      : Analytical E(r).r(x)/FMM algorithm (CHGder, D1EAlg=3).
                        Cavity 1st derivative terms included.
 2nd derivatives      : Analytical E(r).r(xy)/FMM algorithm (CHGder, D2EAlg=3).
                        Cavity 2nd derivative terms included.
 Solvent              : DiMethylSulfoxide, Eps=  46.826000 Eps(inf)=   2.007889
 ------------------------------------------------------------------------------
 ------------------------------------------------------------------------------
 Atomic radii for non-electrostatic terms: SMD-CDS.
 ------------------------------------------------------------------------------
 Nuclear repulsion after PCM non-electrostatic terms =     1381.5721951763 Hartrees.
 One-electron integrals computed using PRISM.
 NBasis=   442 RedAO= T EigKep=  1.09D-06  NBF=   442
 NBsUse=   440 1.00D-06 EigRej=  7.55D-07 NBFU=   440
 ExpMin= 3.60D-02 ExpMax= 2.19D+04 ExpMxC= 3.30D+03 IAcc=3 IRadAn=         5 AccDes= 0.00D+00
 Harris functional with IExCor=  402 and IRadAn=       5 diagonalized for initial guess.
 HarFok:  IExCor=  402 AccDes= 0.00D+00 IRadAn=         5 IDoV= 1 UseB2=F ITyADJ=14
 ICtDFT=  3500011 ScaDFX=  1.000000  1.000000  1.000000  1.000000
 FoFCou: FMM=F IPFlag=           0 FMFlag=      100000 FMFlg1=           0
         NFxFlg=           0 DoJE=T BraDBF=F KetDBF=T FulRan=T
         wScrn=  0.000000 ICntrl=       500 IOpCl=  0 I1Cent=   200000004 NGrid=           0
         NMat0=    1 NMatS0=      1 NMatT0=    0 NMatD0=    1 NMtDS0=    0 NMtDT0=    0
 Symmetry not used in FoFCou.
 Initial guess <Sx>= 0.0000 <Sy>= 0.0000 <Sz>= 1.0000 <S**2>= 2.0000 S= 1.0000
 Requested convergence on RMS density matrix=1.00D-08 within 128 cycles.
 Requested convergence on MAX density matrix=1.00D-06.
 Requested convergence on             energy=1.00D-06.
 No special actions if energy rises.
 Inv3:  Mode=1 IEnd=    20656128.
 Iteration    1 A*A^-1 deviation from unit magnitude is 3.11D-15 for    307.
 Iteration    1 A*A^-1 deviation from orthogonality  is 2.32D-15 for   1767   1297.
 Iteration    1 A^-1*A deviation from unit magnitude is 3.11D-15 for    307.
 Iteration    1 A^-1*A deviation from orthogonality  is 1.70D-15 for   1745   1328.
 Restarting incremental Fock formation.
 Error on total polarization charges =  0.05899
 SCF Done:  E(UB3LYP) =  -1129.78874121     A.U. after   23 cycles
            NFock= 23  Conv=0.94D-08     -V/T= 2.0075
 <Sx>= 0.0000 <Sy>= 0.0000 <Sz>= 1.0000 <S**2>= 2.0236 S= 1.0078
 <L.S>=  0.00000000000    
 SMD-CDS (non-electrostatic) energy       (kcal/mol) =      -0.38
 (included in total energy above)
 Annihilation of the first spin contaminant:
 S**2 before annihilation     2.0236,   after     2.0002
 DoSCS=F DFT=T ScalE2(SS,OS)=  1.000000  1.000000
 Range of M.O.s used for correlation:     1   440
 NBasis=   442 NAE=    70 NBE=    68 NFC=     0 NFV=     0
 NROrb=    440 NOA=    70 NOB=    68 NVA=   370 NVB=   372

 **** Warning!!: The largest alpha MO coefficient is  0.15400745D+03


 **** Warning!!: The largest beta MO coefficient is  0.17997174D+03

 Symmetrizing basis deriv contribution to polar:
 IMax=3 JMax=2 DiffMx= 0.00D+00
 G2DrvN: will do    35 centers at a time, making    1 passes.
 Calling FoFCou, ICntrl=  3107 FMM=F I1Cent=   0 AccDes= 1.00D-11.
 NEqPCM:  Using equilibrium solvation (IEInf=0, Eps=  46.8260, EpsInf=   2.0079)
 G2PCM: DoFxE=T DoFxN=T DoGrad=T DoDP/DQ/DG/TGxP=FFFF NFrqRd=   0 IEInf=0 SqF1=F DoCFld=F IF1Alg=4.
 End of G2Drv F.D. properties file   721 does not exist.
 End of G2Drv F.D. properties file   722 does not exist.
 End of G2Drv F.D. properties file   788 does not exist.
          IDoAtm=1111111111111111111111111111111111
 NEqPCM:  Using equilibrium solvation (IEInf=0, Eps=  46.8260, EpsInf=   2.0079)
          Differentiating once with respect to nuclear coordinates.
 CalDSu exits because no D1Ps are significant.
          There are   105 degrees of freedom in the 1st order CPHF.  IDoFFX=6 NUNeed=     0.
     99 vectors produced by pass  0 Test12= 5.12D-14 1.00D-09 XBig12= 8.70D-01 2.23D-01.
 AX will form    99 AO Fock derivatives at one time.
     99 vectors produced by pass  1 Test12= 5.12D-14 1.00D-09 XBig12= 1.37D-01 1.20D-01.
     99 vectors produced by pass  2 Test12= 5.12D-14 1.00D-09 XBig12= 1.40D-03 4.93D-03.
     99 vectors produced by pass  3 Test12= 5.12D-14 1.00D-09 XBig12= 9.30D-06 3.37D-04.
     99 vectors produced by pass  4 Test12= 5.12D-14 1.00D-09 XBig12= 4.85D-08 2.13D-05.
     99 vectors produced by pass  5 Test12= 5.12D-14 1.00D-09 XBig12= 2.06D-10 1.44D-06.
     78 vectors produced by pass  6 Test12= 5.12D-14 1.00D-09 XBig12= 9.77D-13 7.31D-08.
     17 vectors produced by pass  7 Test12= 5.12D-14 1.00D-09 XBig12= 3.57D-15 4.78D-09.
      4 vectors produced by pass  8 Test12= 5.12D-14 1.00D-09 XBig12= 2.24D-16 1.80D-09.
 InvSVY:  IOpt=1 It=  1 EMax= 8.88D-16
 Solved reduced A of dimension   693 with   105 vectors.
 End of Minotr F.D. properties file   721 does not exist.
 End of Minotr F.D. properties file   722 does not exist.
 End of Minotr F.D. properties file   788 does not exist.

 **********************************************************************

            Population analysis using the SCF density.

 **********************************************************************

 Alpha  occ. eigenvalues --  -88.92541 -19.19586 -19.14100 -10.28940 -10.21328
 Alpha  occ. eigenvalues --  -10.21204 -10.20367 -10.20153 -10.19676 -10.19656
 Alpha  occ. eigenvalues --  -10.19537 -10.19500 -10.19482 -10.19472 -10.19470
 Alpha  occ. eigenvalues --  -10.19424 -10.19415 -10.19391  -7.98196  -5.94532
 Alpha  occ. eigenvalues --   -5.94377  -5.94096  -1.03581  -0.93117  -0.86110
 Alpha  occ. eigenvalues --   -0.85614  -0.82080  -0.77127  -0.75061  -0.74827
 Alpha  occ. eigenvalues --   -0.74521  -0.71180  -0.65035  -0.61599  -0.61087
 Alpha  occ. eigenvalues --   -0.60692  -0.59809  -0.55621  -0.52430  -0.50079
 Alpha  occ. eigenvalues --   -0.46945  -0.46246  -0.45820  -0.44959  -0.44742
 Alpha  occ. eigenvalues --   -0.44301  -0.43584  -0.43348  -0.42478  -0.42084
 Alpha  occ. eigenvalues --   -0.41901  -0.41601  -0.41079  -0.37879  -0.37695
 Alpha  occ. eigenvalues --   -0.36946  -0.36231  -0.35964  -0.35253  -0.34203
 Alpha  occ. eigenvalues --   -0.34172  -0.33058  -0.31907  -0.29515  -0.26645
 Alpha  occ. eigenvalues --   -0.26039  -0.25600  -0.25426  -0.24934  -0.22616
 Alpha virt. eigenvalues --   -0.04862  -0.01978  -0.01661  -0.00842  -0.00396
 Alpha virt. eigenvalues --    0.00228   0.00634   0.00679   0.02045   0.02397
 Alpha virt. eigenvalues --    0.02667   0.02933   0.03585   0.03781   0.04317
 Alpha virt. eigenvalues --    0.04903   0.05032   0.05286   0.05573   0.05840
 Alpha virt. eigenvalues --    0.06118   0.06742   0.07128   0.07825   0.08202
 Alpha virt. eigenvalues --    0.08329   0.08800   0.09766   0.09889   0.10644
 Alpha virt. eigenvalues --    0.11006   0.11328   0.11629   0.11845   0.12166
 Alpha virt. eigenvalues --    0.12502   0.12628   0.12909   0.13136   0.13517
 Alpha virt. eigenvalues --    0.13663   0.13867   0.13938   0.14121   0.14541
 Alpha virt. eigenvalues --    0.14829   0.14950   0.15260   0.15470   0.15691
 Alpha virt. eigenvalues --    0.15931   0.16327   0.16481   0.16594   0.16885
 Alpha virt. eigenvalues --    0.17109   0.17246   0.17768   0.18228   0.18657
 Alpha virt. eigenvalues --    0.18803   0.19050   0.19356   0.19613   0.19905
 Alpha virt. eigenvalues --    0.20380   0.20869   0.20985   0.21868   0.22319
 Alpha virt. eigenvalues --    0.22393   0.22708   0.23488   0.23658   0.23744
 Alpha virt. eigenvalues --    0.24428   0.24741   0.24775   0.25173   0.25930
 Alpha virt. eigenvalues --    0.26165   0.26448   0.27242   0.27308   0.27725
 Alpha virt. eigenvalues --    0.28543   0.28655   0.28778   0.29400   0.29928
 Alpha virt. eigenvalues --    0.30059   0.31002   0.31161   0.31559   0.31958
 Alpha virt. eigenvalues --    0.32446   0.33040   0.33108   0.33767   0.34411
 Alpha virt. eigenvalues --    0.35269   0.35769   0.36040   0.36316   0.36729
 Alpha virt. eigenvalues --    0.37415   0.38298   0.39153   0.39319   0.40056
 Alpha virt. eigenvalues --    0.40582   0.40749   0.41642   0.42174   0.42545
 Alpha virt. eigenvalues --    0.43394   0.43564   0.45173   0.45793   0.48299
 Alpha virt. eigenvalues --    0.50041   0.52902   0.54300   0.57372   0.58919
 Alpha virt. eigenvalues --    0.59358   0.60144   0.62470   0.62938   0.63442
 Alpha virt. eigenvalues --    0.66293   0.67125   0.68903   0.69267   0.69665
 Alpha virt. eigenvalues --    0.71294   0.72774   0.73028   0.73166   0.73908
 Alpha virt. eigenvalues --    0.74357   0.74537   0.75077   0.75828   0.76012
 Alpha virt. eigenvalues --    0.76520   0.77721   0.79202   0.79513   0.80443
 Alpha virt. eigenvalues --    0.81170   0.81739   0.82642   0.84202   0.84749
 Alpha virt. eigenvalues --    0.84896   0.85546   0.86470   0.87136   0.88089
 Alpha virt. eigenvalues --    0.88450   0.89291   0.91306   0.92095   0.92802
 Alpha virt. eigenvalues --    0.93909   0.95902   0.97178   0.97680   0.98907
 Alpha virt. eigenvalues --    0.99815   1.00124   1.00453   1.00959   1.01399
 Alpha virt. eigenvalues --    1.01868   1.02193   1.03035   1.03547   1.03695
 Alpha virt. eigenvalues --    1.04897   1.06140   1.06905   1.08948   1.10527
 Alpha virt. eigenvalues --    1.11752   1.12846   1.14442   1.14813   1.15766
 Alpha virt. eigenvalues --    1.16609   1.17338   1.18262   1.20219   1.21300
 Alpha virt. eigenvalues --    1.23200   1.23700   1.24417   1.26047   1.27443
 Alpha virt. eigenvalues --    1.28115   1.29341   1.32321   1.33467   1.34476
 Alpha virt. eigenvalues --    1.34795   1.36206   1.36612   1.38502   1.38751
 Alpha virt. eigenvalues --    1.39669   1.40424   1.40536   1.41280   1.41601
 Alpha virt. eigenvalues --    1.42633   1.43609   1.44664   1.44838   1.45590
 Alpha virt. eigenvalues --    1.46395   1.47064   1.47492   1.48427   1.50533
 Alpha virt. eigenvalues --    1.51429   1.52747   1.53245   1.56388   1.60042
 Alpha virt. eigenvalues --    1.65536   1.71856   1.76070   1.77603   1.80212
 Alpha virt. eigenvalues --    1.81303   1.82101   1.83643   1.85437   1.86048
 Alpha virt. eigenvalues --    1.88661   1.89141   1.90683   1.91429   1.92955
 Alpha virt. eigenvalues --    1.94209   1.94722   1.96275   1.97056   1.97365
 Alpha virt. eigenvalues --    1.98694   1.98830   2.00795   2.00950   2.01778
 Alpha virt. eigenvalues --    2.01863   2.02838   2.03147   2.03788   2.04155
 Alpha virt. eigenvalues --    2.04855   2.07197   2.07580   2.08206   2.09330
 Alpha virt. eigenvalues --    2.10243   2.11024   2.11903   2.13166   2.13534
 Alpha virt. eigenvalues --    2.15945   2.16073   2.20094   2.20176   2.27411
 Alpha virt. eigenvalues --    2.28774   2.29245   2.30976   2.31565   2.34832
 Alpha virt. eigenvalues --    2.35658   2.35998   2.36871   2.37047   2.39081
 Alpha virt. eigenvalues --    2.39589   2.39739   2.40252   2.40553   2.41705
 Alpha virt. eigenvalues --    2.42070   2.42645   2.45200   2.47526   2.48471
 Alpha virt. eigenvalues --    2.49846   2.51122   2.51553   2.53825   2.54772
 Alpha virt. eigenvalues --    2.55787   2.56576   2.58263   2.60104   2.60257
 Alpha virt. eigenvalues --    2.60679   2.61000   2.61732   2.63979   2.64160
 Alpha virt. eigenvalues --    2.64665   2.66470   2.71921   2.72991   2.75161
 Alpha virt. eigenvalues --    2.75768   2.76594   2.78265   2.81361   2.81539
 Alpha virt. eigenvalues --    2.81927   2.83796   2.84068   2.85139   2.86986
 Alpha virt. eigenvalues --    2.93619   2.95031   3.05581   3.06726   3.08774
 Alpha virt. eigenvalues --    3.10336   3.18665   3.19659   3.20466   3.22870
 Alpha virt. eigenvalues --    3.25108   3.30417   3.31013   3.31997   3.32217
 Alpha virt. eigenvalues --    3.35877   3.38340   3.41916   3.43832   3.44360
 Alpha virt. eigenvalues --    3.44780   3.47204   3.48371   3.55745   3.56715
 Alpha virt. eigenvalues --    3.89624   3.91135   3.97852   4.28719   4.31393
 Alpha virt. eigenvalues --    4.33245   4.35957   4.37513   4.43262   4.44703
 Alpha virt. eigenvalues --    4.46041   4.49407   4.51433   4.53112   4.53527
 Alpha virt. eigenvalues --    4.56451   4.71002   4.75886   4.84647   4.90230
  Beta  occ. eigenvalues --  -88.92222 -19.15957 -19.13298 -10.29105 -10.21344
  Beta  occ. eigenvalues --  -10.21230 -10.20332 -10.20134 -10.19675 -10.19659
  Beta  occ. eigenvalues --  -10.19545 -10.19496 -10.19489 -10.19477 -10.19472
  Beta  occ. eigenvalues --  -10.19424 -10.19415 -10.19388  -7.97877  -5.94323
  Beta  occ. eigenvalues --   -5.93940  -5.93370  -1.01849  -0.86182  -0.85609
  Beta  occ. eigenvalues --   -0.83812  -0.80473  -0.76831  -0.75025  -0.74823
  Beta  occ. eigenvalues --   -0.74514  -0.71104  -0.64869  -0.61119  -0.60676
  Beta  occ. eigenvalues --   -0.60525  -0.59788  -0.55487  -0.52384  -0.49890
  Beta  occ. eigenvalues --   -0.46734  -0.45678  -0.45240  -0.44633  -0.44304
  Beta  occ. eigenvalues --   -0.44135  -0.43119  -0.43016  -0.42082  -0.42027
  Beta  occ. eigenvalues --   -0.41562  -0.41053  -0.39265  -0.37559  -0.37122
  Beta  occ. eigenvalues --   -0.36082  -0.35581  -0.35383  -0.34120  -0.33923
  Beta  occ. eigenvalues --   -0.33048  -0.27463  -0.27280  -0.26128  -0.25907
  Beta  occ. eigenvalues --   -0.25359  -0.24676  -0.24281
  Beta virt. eigenvalues --   -0.11981  -0.10755  -0.03922  -0.01856  -0.01631
  Beta virt. eigenvalues --   -0.00776  -0.00363   0.00353   0.00692   0.00774
  Beta virt. eigenvalues --    0.02090   0.02454   0.02714   0.03031   0.03618
  Beta virt. eigenvalues --    0.04007   0.04370   0.04968   0.05278   0.05324
  Beta virt. eigenvalues --    0.05759   0.05912   0.06147   0.06801   0.07183
  Beta virt. eigenvalues --    0.07916   0.08288   0.08418   0.09058   0.09832
  Beta virt. eigenvalues --    0.10025   0.10739   0.11017   0.11367   0.11726
  Beta virt. eigenvalues --    0.11933   0.12264   0.12538   0.12700   0.13002
  Beta virt. eigenvalues --    0.13166   0.13619   0.13740   0.13902   0.13970
  Beta virt. eigenvalues --    0.14202   0.14670   0.14859   0.15022   0.15321
  Beta virt. eigenvalues --    0.15499   0.15736   0.15955   0.16355   0.16533
  Beta virt. eigenvalues --    0.16629   0.16926   0.17142   0.17261   0.17785
  Beta virt. eigenvalues --    0.18329   0.18717   0.18845   0.19086   0.19415
  Beta virt. eigenvalues --    0.19688   0.19973   0.20409   0.20914   0.21081
  Beta virt. eigenvalues --    0.21935   0.22386   0.22471   0.22752   0.23578
  Beta virt. eigenvalues --    0.23760   0.23840   0.24486   0.24812   0.24860
  Beta virt. eigenvalues --    0.25225   0.25993   0.26279   0.26478   0.27280
  Beta virt. eigenvalues --    0.27564   0.27802   0.28572   0.28713   0.28894
  Beta virt. eigenvalues --    0.29423   0.29947   0.30081   0.31113   0.31225
  Beta virt. eigenvalues --    0.31708   0.32217   0.32604   0.33140   0.33147
  Beta virt. eigenvalues --    0.33822   0.34454   0.35338   0.35819   0.36247
  Beta virt. eigenvalues --    0.36616   0.36957   0.37657   0.38551   0.39432
  Beta virt. eigenvalues --    0.39526   0.40297   0.40772   0.41032   0.41727
  Beta virt. eigenvalues --    0.42421   0.42792   0.43541   0.44192   0.45210
  Beta virt. eigenvalues --    0.46514   0.48541   0.50223   0.53381   0.54740
  Beta virt. eigenvalues --    0.57825   0.59227   0.59568   0.60269   0.62571
  Beta virt. eigenvalues --    0.63145   0.64043   0.67030   0.67741   0.69124
  Beta virt. eigenvalues --    0.69342   0.69754   0.71442   0.72835   0.73098
  Beta virt. eigenvalues --    0.73260   0.73942   0.74450   0.74692   0.75180
  Beta virt. eigenvalues --    0.75847   0.76128   0.76600   0.77945   0.79270
  Beta virt. eigenvalues --    0.79711   0.80646   0.81408   0.81915   0.82814
  Beta virt. eigenvalues --    0.84299   0.84807   0.85204   0.85546   0.86603
  Beta virt. eigenvalues --    0.87308   0.88654   0.88806   0.89934   0.91455
  Beta virt. eigenvalues --    0.92646   0.93553   0.94348   0.95946   0.97341
  Beta virt. eigenvalues --    0.97941   0.99107   0.99943   1.00183   1.00525
  Beta virt. eigenvalues --    1.01012   1.01436   1.02137   1.02320   1.03157
  Beta virt. eigenvalues --    1.03710   1.03882   1.05166   1.06193   1.07072
  Beta virt. eigenvalues --    1.08979   1.10789   1.11935   1.12883   1.14487
  Beta virt. eigenvalues --    1.15152   1.16016   1.16784   1.17437   1.18332
  Beta virt. eigenvalues --    1.21068   1.22204   1.23302   1.24065   1.24639
  Beta virt. eigenvalues --    1.26162   1.27973   1.28673   1.29745   1.33092
  Beta virt. eigenvalues --    1.34326   1.34987   1.35702   1.36655   1.37003
  Beta virt. eigenvalues --    1.38640   1.39707   1.39949   1.40658   1.40745
  Beta virt. eigenvalues --    1.41716   1.42120   1.43255   1.44517   1.44927
  Beta virt. eigenvalues --    1.45521   1.46232   1.47122   1.47372   1.48200
  Beta virt. eigenvalues --    1.48494   1.50894   1.52057   1.53297   1.53821
  Beta virt. eigenvalues --    1.57283   1.61152   1.66157   1.72347   1.77247
  Beta virt. eigenvalues --    1.78572   1.80995   1.81728   1.83149   1.84147
  Beta virt. eigenvalues --    1.86114   1.88842   1.89037   1.91414   1.91722
  Beta virt. eigenvalues --    1.92824   1.93862   1.94764   1.96156   1.97025
  Beta virt. eigenvalues --    1.97337   1.97782   1.98936   1.99561   2.00899
  Beta virt. eigenvalues --    2.01810   2.02168   2.02365   2.02969   2.03924
  Beta virt. eigenvalues --    2.04356   2.04557   2.05472   2.07468   2.07947
  Beta virt. eigenvalues --    2.08535   2.09610   2.10543   2.11340   2.12047
  Beta virt. eigenvalues --    2.13294   2.13762   2.16500   2.17883   2.20354
  Beta virt. eigenvalues --    2.20955   2.27696   2.28998   2.29347   2.31100
  Beta virt. eigenvalues --    2.31901   2.34950   2.35841   2.36171   2.37090
  Beta virt. eigenvalues --    2.37202   2.39132   2.39685   2.39753   2.40332
  Beta virt. eigenvalues --    2.40565   2.41828   2.42187   2.42763   2.45413
  Beta virt. eigenvalues --    2.47709   2.48498   2.50031   2.51326   2.51693
  Beta virt. eigenvalues --    2.53859   2.54844   2.55927   2.56730   2.58291
  Beta virt. eigenvalues --    2.60151   2.60296   2.60872   2.61066   2.61832
  Beta virt. eigenvalues --    2.64022   2.64278   2.64680   2.66702   2.72265
  Beta virt. eigenvalues --    2.73198   2.75216   2.75813   2.77023   2.78360
  Beta virt. eigenvalues --    2.81446   2.81615   2.81967   2.83919   2.84131
  Beta virt. eigenvalues --    2.85249   2.87629   2.93719   2.95102   3.05659
  Beta virt. eigenvalues --    3.06787   3.08802   3.10463   3.19105   3.19670
  Beta virt. eigenvalues --    3.20484   3.22992   3.25220   3.30418   3.31013
  Beta virt. eigenvalues --    3.31999   3.32222   3.35890   3.38353   3.42043
  Beta virt. eigenvalues --    3.43954   3.44417   3.44814   3.47208   3.48372
  Beta virt. eigenvalues --    3.55746   3.56717   3.89626   3.91135   3.98661
  Beta virt. eigenvalues --    4.29404   4.31447   4.34297   4.35961   4.37499
  Beta virt. eigenvalues --    4.43663   4.44741   4.46025   4.49566   4.51601
  Beta virt. eigenvalues --    4.53159   4.53671   4.57312   4.71688   4.77008
  Beta virt. eigenvalues --    4.84751   4.90208
          Condensed to atoms (all electrons):
               1          2          3          4          5          6
     1  C   10.315037  -2.289116  -3.863450   0.240405  -1.132438   0.996668
     2  C   -2.289116  29.649206  -2.936267 -19.532749   1.717219  -1.290808
     3  C   -3.863450  -2.936267  24.508651  -3.657639  -0.638999  -1.044953
     4  C    0.240405 -19.532749  -3.657639  31.070404  -0.892179   1.141298
     5  C   -1.132438   1.717219  -0.638999  -0.892179   7.508319   0.721435
     6  C    0.996668  -1.290808  -1.044953   1.141298   0.721435   6.143669
     7  H    0.341952   0.044155  -0.015616  -0.036716   0.013021  -0.067440
     8  H    0.063027   0.186529  -0.039010   0.131294  -0.003424   0.032188
     9  H    0.008764  -0.047542  -0.128158   0.516918  -0.009966   0.051698
    10  H   -0.018187   0.106262   0.071546  -0.148746   0.384317  -0.106371
    11  H   -0.041508  -0.013315   0.014760   0.052551  -0.070081   0.374358
    12  C    1.672126   0.269940  -4.421727  -2.024642  -0.888923  -0.711201
    13  O   -0.017988  -0.246807  -0.000859   0.237709   0.015441   0.011470
    14  C   -0.114375  -0.210536  -2.375994  -0.572888  -0.419002  -0.182112
    15  C    0.581386   3.090016   0.096329  -2.397502   0.348354   0.066444
    16  C   -0.715497  -1.652073   1.385143   0.844909  -0.279036   0.012878
    17  C    0.204155  -0.239693  -0.663640   0.268133  -0.013103   0.008677
    18  H   -0.060167   0.009940   0.004925  -0.019077   0.005016  -0.006657
    19  C    0.165367   0.253830  -0.810788  -0.163551  -0.046093  -0.013280
    20  H   -0.007901   0.028843   0.049729  -0.051653   0.001483  -0.001157
    21  C   -0.038024   0.052971   0.335570  -0.084685   0.004426   0.011360
    22  H   -0.001251  -0.000488  -0.015504   0.002350   0.000147  -0.001508
    23  H    0.001533  -0.001598  -0.012984   0.002440  -0.000485  -0.000124
    24  H    0.000534  -0.000808   0.002604  -0.000391  -0.000077   0.000246
    25  O   -0.019620  -0.048783  -0.175701   0.015004  -0.022603   0.010995
    26  S   -0.020641  -0.059701  -0.067058  -0.003143  -0.005872  -0.004821
    27  C    0.000107  -0.041794   0.015411   0.055572   0.001558   0.000954
    28  H    0.000034  -0.000190  -0.001585   0.001067   0.000115  -0.000026
    29  H   -0.000992  -0.013703  -0.008644   0.018920   0.001741   0.000424
    30  H    0.003994   0.016207   0.010639  -0.014141  -0.001502   0.000658
    31  C   -0.004585  -0.001588   0.039814   0.033000   0.014236   0.003023
    32  H    0.000933   0.005116   0.009329  -0.009640  -0.004071  -0.000816
    33  H   -0.000254  -0.001319   0.001176   0.004751   0.000800   0.000226
    34  H    0.000208   0.005568   0.005786  -0.013725  -0.000720  -0.000384
               7          8          9         10         11         12
     1  C    0.341952   0.063027   0.008764  -0.018187  -0.041508   1.672126
     2  C    0.044155   0.186529  -0.047542   0.106262  -0.013315   0.269940
     3  C   -0.015616  -0.039010  -0.128158   0.071546   0.014760  -4.421727
     4  C   -0.036716   0.131294   0.516918  -0.148746   0.052551  -2.024642
     5  C    0.013021  -0.003424  -0.009966   0.384317  -0.070081  -0.888923
     6  C   -0.067440   0.032188   0.051698  -0.106371   0.374358  -0.711201
     7  H    0.573994  -0.023477   0.001996  -0.003153  -0.009834   0.022941
     8  H   -0.023477   0.667477  -0.001093   0.002657  -0.002314  -0.161606
     9  H    0.001996  -0.001093   0.591127  -0.017292  -0.001941  -0.105375
    10  H   -0.003153   0.002657  -0.017292   0.577526  -0.011084   0.001831
    11  H   -0.009834  -0.002314  -0.001941  -0.011084   0.568300  -0.009239
    12  C    0.022941  -0.161606  -0.105375   0.001831  -0.009239  17.890743
    13  O   -0.000537   0.006974   0.005792   0.000515   0.000294   0.365609
    14  C    0.006593  -0.018498  -0.010004   0.003544  -0.002617   0.919849
    15  C   -0.011771   0.032413  -0.026564   0.004930  -0.002683  -4.576186
    16  C   -0.004888   0.059533  -0.008680  -0.000014   0.002214  -4.701937
    17  C    0.004161  -0.055212   0.007642  -0.001498   0.000423   3.150573
    18  H    0.001188  -0.025101  -0.000515   0.000209  -0.000191  -0.121812
    19  C    0.002926  -0.023231   0.000461  -0.000189  -0.000116   1.843079
    20  H   -0.000063  -0.000509  -0.001231   0.000160  -0.000040  -0.213074
    21  C   -0.003292   0.030581  -0.003275   0.000309   0.000060  -2.331869
    22  H    0.000269   0.000376   0.000155  -0.000018  -0.000012   0.085730
    23  H    0.000050  -0.000824   0.000039  -0.000007  -0.000001   0.041311
    24  H   -0.000042   0.000026  -0.000024   0.000000   0.000001  -0.036869
    25  O   -0.000319  -0.002162   0.006953  -0.000916   0.000139   0.571889
    26  S   -0.000004  -0.000827  -0.005048   0.000191  -0.000060  -0.067063
    27  C   -0.000035   0.001352   0.000423   0.000010  -0.000004  -0.071662
    28  H    0.000004  -0.000025   0.000084  -0.000002  -0.000002   0.009354
    29  H    0.000021   0.000129   0.000511  -0.000084   0.000009   0.016687
    30  H   -0.000062   0.000206  -0.000273   0.000025   0.000020  -0.046865
    31  C   -0.000009  -0.000430   0.002029  -0.000142   0.000026  -0.023045
    32  H   -0.000010   0.000056  -0.001157   0.000123  -0.000000  -0.005416
    33  H   -0.000003   0.000017   0.000296  -0.000023   0.000003  -0.007660
    34  H    0.000005  -0.000046  -0.000964   0.000032  -0.000003  -0.000551
              13         14         15         16         17         18
     1  C   -0.017988  -0.114375   0.581386  -0.715497   0.204155  -0.060167
     2  C   -0.246807  -0.210536   3.090016  -1.652073  -0.239693   0.009940
     3  C   -0.000859  -2.375994   0.096329   1.385143  -0.663640   0.004925
     4  C    0.237709  -0.572888  -2.397502   0.844909   0.268133  -0.019077
     5  C    0.015441  -0.419002   0.348354  -0.279036  -0.013103   0.005016
     6  C    0.011470  -0.182112   0.066444   0.012878   0.008677  -0.006657
     7  H   -0.000537   0.006593  -0.011771  -0.004888   0.004161   0.001188
     8  H    0.006974  -0.018498   0.032413   0.059533  -0.055212  -0.025101
     9  H    0.005792  -0.010004  -0.026564  -0.008680   0.007642  -0.000515
    10  H    0.000515   0.003544   0.004930  -0.000014  -0.001498   0.000209
    11  H    0.000294  -0.002617  -0.002683   0.002214   0.000423  -0.000191
    12  C    0.365609   0.919849  -4.576186  -4.701937   3.150573  -0.121812
    13  O    8.153432  -0.223646  -0.125319   0.164108  -0.019276   0.001247
    14  C   -0.223646  21.684162  -8.008091  -3.240642   1.418511   0.095540
    15  C   -0.125319  -8.008091  32.554165 -10.548832  -6.530014   0.345945
    16  C    0.164108  -3.240642 -10.548832  24.769579  -1.912096   0.167520
    17  C   -0.019276   1.418511  -6.530014  -1.912096  11.548197  -0.222384
    18  H    0.001247   0.095540   0.345945   0.167520  -0.222384   0.617093
    19  C    0.035710   0.556152  -3.397426  -1.247328   2.388039  -0.033612
    20  H   -0.002311  -0.037682   0.292820   0.294827  -0.097704   0.001364
    21  C    0.018156  -2.760186   4.747701   1.791705  -3.189309   0.048459
    22  H   -0.000751   0.150038  -0.289384  -0.027450   0.526108  -0.018770
    23  H    0.001700  -0.000163  -0.110087  -0.013928   0.088945   0.001399
    24  H    0.000004  -0.034815   0.111419   0.054639  -0.167345  -0.000526
    25  O   -0.077498  -0.015975   0.060880  -0.218226   0.046529  -0.001273
    26  S    0.014219   0.045943  -0.078948   0.211096  -0.069441   0.009806
    27  C    0.001344   0.055279  -0.025462   0.040805  -0.037470   0.015110
    28  H    0.000041   0.006056  -0.014414  -0.000347   0.001907   0.000509
    29  H    0.000313  -0.001476  -0.015580  -0.004394   0.011252  -0.005096
    30  H   -0.000035  -0.032114   0.058435   0.009256  -0.019662  -0.001623
    31  C   -0.003021  -0.062566   0.038672  -0.030694   0.003666  -0.001439
    32  H    0.002148  -0.001188   0.008481   0.002179  -0.004126  -0.000201
    33  H    0.000004  -0.002096   0.003783  -0.000454  -0.000345  -0.000016
    34  H   -0.000483   0.002843  -0.000242   0.000633   0.000682   0.000264
              19         20         21         22         23         24
     1  C    0.165367  -0.007901  -0.038024  -0.001251   0.001533   0.000534
     2  C    0.253830   0.028843   0.052971  -0.000488  -0.001598  -0.000808
     3  C   -0.810788   0.049729   0.335570  -0.015504  -0.012984   0.002604
     4  C   -0.163551  -0.051653  -0.084685   0.002350   0.002440  -0.000391
     5  C   -0.046093   0.001483   0.004426   0.000147  -0.000485  -0.000077
     6  C   -0.013280  -0.001157   0.011360  -0.001508  -0.000124   0.000246
     7  H    0.002926  -0.000063  -0.003292   0.000269   0.000050  -0.000042
     8  H   -0.023231  -0.000509   0.030581   0.000376  -0.000824   0.000026
     9  H    0.000461  -0.001231  -0.003275   0.000155   0.000039  -0.000024
    10  H   -0.000189   0.000160   0.000309  -0.000018  -0.000007   0.000000
    11  H   -0.000116  -0.000040   0.000060  -0.000012  -0.000001   0.000001
    12  C    1.843079  -0.213074  -2.331869   0.085730   0.041311  -0.036869
    13  O    0.035710  -0.002311   0.018156  -0.000751   0.001700   0.000004
    14  C    0.556152  -0.037682  -2.760186   0.150038  -0.000163  -0.034815
    15  C   -3.397426   0.292820   4.747701  -0.289384  -0.110087   0.111419
    16  C   -1.247328   0.294827   1.791705  -0.027450  -0.013928   0.054639
    17  C    2.388039  -0.097704  -3.189309   0.526108   0.088945  -0.167345
    18  H   -0.033612   0.001364   0.048459  -0.018770   0.001399  -0.000526
    19  C    8.596832  -0.123261  -1.850089   0.087411   0.435665  -0.123763
    20  H   -0.123261   0.585773   0.105758  -0.000500  -0.014420  -0.000495
    21  C   -1.850089   0.105758   9.045310  -0.222744  -0.135352   0.493375
    22  H    0.087411  -0.000500  -0.222744   0.579702  -0.000354  -0.016977
    23  H    0.435665  -0.014420  -0.135352  -0.000354   0.574777  -0.013936
    24  H   -0.123763  -0.000495   0.493375  -0.016977  -0.013936   0.575764
    25  O   -0.013754  -0.002793  -0.016146   0.000515   0.000244  -0.000066
    26  S   -0.019384  -0.000530   0.044723  -0.002943  -0.000722   0.000434
    27  C   -0.001512  -0.000950  -0.005094   0.001390   0.000418  -0.000517
    28  H    0.001810  -0.000153  -0.003119   0.000276   0.000056  -0.000096
    29  H    0.001252  -0.000146  -0.002391   0.000544  -0.000001  -0.000009
    30  H   -0.012852   0.000759   0.023458  -0.002508  -0.000388   0.000623
    31  C   -0.016152   0.000031   0.000378  -0.000154  -0.000072   0.000010
    32  H   -0.000856   0.000246   0.001735  -0.000167  -0.000040   0.000021
    33  H   -0.001678   0.000051   0.000890  -0.000075  -0.000029   0.000017
    34  H    0.001967  -0.000007  -0.000782   0.000046   0.000025  -0.000011
              25         26         27         28         29         30
     1  C   -0.019620  -0.020641   0.000107   0.000034  -0.000992   0.003994
     2  C   -0.048783  -0.059701  -0.041794  -0.000190  -0.013703   0.016207
     3  C   -0.175701  -0.067058   0.015411  -0.001585  -0.008644   0.010639
     4  C    0.015004  -0.003143   0.055572   0.001067   0.018920  -0.014141
     5  C   -0.022603  -0.005872   0.001558   0.000115   0.001741  -0.001502
     6  C    0.010995  -0.004821   0.000954  -0.000026   0.000424   0.000658
     7  H   -0.000319  -0.000004  -0.000035   0.000004   0.000021  -0.000062
     8  H   -0.002162  -0.000827   0.001352  -0.000025   0.000129   0.000206
     9  H    0.006953  -0.005048   0.000423   0.000084   0.000511  -0.000273
    10  H   -0.000916   0.000191   0.000010  -0.000002  -0.000084   0.000025
    11  H    0.000139  -0.000060  -0.000004  -0.000002   0.000009   0.000020
    12  C    0.571889  -0.067063  -0.071662   0.009354   0.016687  -0.046865
    13  O   -0.077498   0.014219   0.001344   0.000041   0.000313  -0.000035
    14  C   -0.015975   0.045943   0.055279   0.006056  -0.001476  -0.032114
    15  C    0.060880  -0.078948  -0.025462  -0.014414  -0.015580   0.058435
    16  C   -0.218226   0.211096   0.040805  -0.000347  -0.004394   0.009256
    17  C    0.046529  -0.069441  -0.037470   0.001907   0.011252  -0.019662
    18  H   -0.001273   0.009806   0.015110   0.000509  -0.005096  -0.001623
    19  C   -0.013754  -0.019384  -0.001512   0.001810   0.001252  -0.012852
    20  H   -0.002793  -0.000530  -0.000950  -0.000153  -0.000146   0.000759
    21  C   -0.016146   0.044723  -0.005094  -0.003119  -0.002391   0.023458
    22  H    0.000515  -0.002943   0.001390   0.000276   0.000544  -0.002508
    23  H    0.000244  -0.000722   0.000418   0.000056  -0.000001  -0.000388
    24  H   -0.000066   0.000434  -0.000517  -0.000096  -0.000009   0.000623
    25  O    8.081329  -0.030534  -0.023120   0.000089   0.007558  -0.000254
    26  S   -0.030534  15.897485   0.021718  -0.048179  -0.068887  -0.037488
    27  C   -0.023120   0.021718   5.539178   0.391775   0.389409   0.369914
    28  H    0.000089  -0.048179   0.391775   0.488825  -0.028098  -0.023142
    29  H    0.007558  -0.068887   0.389409  -0.028098   0.486045  -0.016052
    30  H   -0.000254  -0.037488   0.369914  -0.023142  -0.016052   0.469440
    31  C   -0.038105   0.056899  -0.019108  -0.000920   0.004003   0.009061
    32  H    0.008530  -0.063650   0.002589  -0.002294   0.005452   0.001252
    33  H    0.000969  -0.050397   0.000552   0.003035  -0.000931   0.001932
    34  H    0.000336  -0.034662   0.006744   0.000500  -0.000225  -0.000858
              31         32         33         34
     1  C   -0.004585   0.000933  -0.000254   0.000208
     2  C   -0.001588   0.005116  -0.001319   0.005568
     3  C    0.039814   0.009329   0.001176   0.005786
     4  C    0.033000  -0.009640   0.004751  -0.013725
     5  C    0.014236  -0.004071   0.000800  -0.000720
     6  C    0.003023  -0.000816   0.000226  -0.000384
     7  H   -0.000009  -0.000010  -0.000003   0.000005
     8  H   -0.000430   0.000056   0.000017  -0.000046
     9  H    0.002029  -0.001157   0.000296  -0.000964
    10  H   -0.000142   0.000123  -0.000023   0.000032
    11  H    0.000026  -0.000000   0.000003  -0.000003
    12  C   -0.023045  -0.005416  -0.007660  -0.000551
    13  O   -0.003021   0.002148   0.000004  -0.000483
    14  C   -0.062566  -0.001188  -0.002096   0.002843
    15  C    0.038672   0.008481   0.003783  -0.000242
    16  C   -0.030694   0.002179  -0.000454   0.000633
    17  C    0.003666  -0.004126  -0.000345   0.000682
    18  H   -0.001439  -0.000201  -0.000016   0.000264
    19  C   -0.016152  -0.000856  -0.001678   0.001967
    20  H    0.000031   0.000246   0.000051  -0.000007
    21  C    0.000378   0.001735   0.000890  -0.000782
    22  H   -0.000154  -0.000167  -0.000075   0.000046
    23  H   -0.000072  -0.000040  -0.000029   0.000025
    24  H    0.000010   0.000021   0.000017  -0.000011
    25  O   -0.038105   0.008530   0.000969   0.000336
    26  S    0.056899  -0.063650  -0.050397  -0.034662
    27  C   -0.019108   0.002589   0.000552   0.006744
    28  H   -0.000920  -0.002294   0.003035   0.000500
    29  H    0.004003   0.005452  -0.000931  -0.000225
    30  H    0.009061   0.001252   0.001932  -0.000858
    31  C    5.491884   0.384932   0.391494   0.377391
    32  H    0.384932   0.481723  -0.027722  -0.016699
    33  H    0.391494  -0.027722   0.491202  -0.020657
    34  H    0.377391  -0.016699  -0.020657   0.465957
          Atomic-Atomic Spin Densities.
               1          2          3          4          5          6
     1  C    0.275300   0.387147  -0.379508  -0.385786   0.013935   0.004394
     2  C    0.387147  -0.307747  -0.431464   0.135743  -0.161701  -0.000693
     3  C   -0.379508  -0.431464   0.440734   0.606094  -0.048332  -0.068166
     4  C   -0.385786   0.135743   0.606094   0.065155   0.171227  -0.009742
     5  C    0.013935  -0.161701  -0.048332   0.171227   0.063541   0.039762
     6  C    0.004394  -0.000693  -0.068166  -0.009742   0.039762   0.108943
     7  H    0.003057   0.003063  -0.003960  -0.003088   0.000736  -0.002033
     8  H   -0.001700  -0.024268   0.009010   0.015115  -0.001043  -0.000182
     9  H   -0.001898   0.004750   0.011100  -0.007601   0.002766   0.001857
    10  H    0.001256  -0.003738  -0.002033   0.006753  -0.002565  -0.003504
    11  H   -0.000872  -0.002567   0.000636   0.002650  -0.001305   0.003088
    12  C    0.151058   0.472971  -0.112894  -0.647025  -0.096968  -0.073987
    13  O   -0.006146  -0.028994   0.011184   0.023306   0.001599   0.001348
    14  C   -0.000125   0.030339  -0.100151  -0.085984  -0.010791  -0.010503
    15  C   -0.032548   0.118775   0.217390  -0.070766   0.028305   0.008888
    16  C   -0.051200  -0.393111   0.087525   0.241322  -0.008216  -0.002421
    17  C    0.048482   0.292778  -0.221373  -0.145618  -0.000969   0.002935
    18  H   -0.006961  -0.020715   0.015726   0.013728   0.000843  -0.000196
    19  C    0.019104   0.029920  -0.092967  -0.021726  -0.004788  -0.001960
    20  H   -0.000050  -0.000429   0.000409   0.002392   0.000558   0.000383
    21  C   -0.019576  -0.053827   0.076177   0.029017   0.002475   0.000737
    22  H    0.001714   0.004753  -0.005515  -0.002133  -0.000087   0.000041
    23  H    0.000232   0.000771  -0.001700  -0.000735  -0.000073  -0.000051
    24  H   -0.000337  -0.000766   0.001365   0.000329   0.000030   0.000013
    25  O   -0.011019  -0.031522   0.041625   0.018864   0.008027   0.001367
    26  S   -0.007541  -0.053120  -0.029177   0.030742  -0.002437  -0.001653
    27  C    0.000032   0.002137   0.007849  -0.001104   0.000686   0.000234
    28  H   -0.000035  -0.000441   0.000072   0.000347   0.000032   0.000006
    29  H    0.000506   0.003777   0.001947  -0.002574   0.000257   0.000173
    30  H    0.000402   0.000601  -0.000674   0.000333  -0.000045   0.000059
    31  C    0.000084   0.000024   0.002704   0.002331   0.000970   0.000277
    32  H    0.000160   0.001929   0.004271  -0.003167   0.000034  -0.000015
    33  H   -0.000019  -0.000003  -0.000218   0.000107   0.000058   0.000012
    34  H    0.000125   0.000078  -0.001005   0.000410  -0.000098   0.000002
               7          8          9         10         11         12
     1  C    0.003057  -0.001700  -0.001898   0.001256  -0.000872   0.151058
     2  C    0.003063  -0.024268   0.004750  -0.003738  -0.002567   0.472971
     3  C   -0.003960   0.009010   0.011100  -0.002033   0.000636  -0.112894
     4  C   -0.003088   0.015115  -0.007601   0.006753   0.002650  -0.647025
     5  C    0.000736  -0.001043   0.002766  -0.002565  -0.001305  -0.096968
     6  C   -0.002033  -0.000182   0.001857  -0.003504   0.003088  -0.073987
     7  H    0.000193   0.000003  -0.000037   0.000066  -0.000110   0.002777
     8  H    0.000003  -0.000287   0.000085  -0.000033  -0.000020   0.000556
     9  H   -0.000037   0.000085   0.000189  -0.000094   0.000069  -0.008209
    10  H    0.000066  -0.000033  -0.000094   0.000182  -0.000183   0.003555
    11  H   -0.000110  -0.000020   0.000069  -0.000183   0.000092  -0.001476
    12  C    0.002777   0.000556  -0.008209   0.003555  -0.001476   0.531610
    13  O   -0.000035  -0.000099  -0.000718  -0.000039   0.000032  -0.032840
    14  C    0.000389   0.002020  -0.003248   0.000474  -0.000333   0.068083
    15  C   -0.000793  -0.000471   0.001487  -0.000078   0.000272  -0.228656
    16  C   -0.000370  -0.002340  -0.000183  -0.000133  -0.000128  -0.204225
    17  C    0.000217   0.004207  -0.000774   0.000068   0.000056   0.156235
    18  H   -0.000077   0.000070   0.000054  -0.000006   0.000001  -0.015381
    19  C    0.000390  -0.000670  -0.000123   0.000019  -0.000058   0.147091
    20  H   -0.000017  -0.000077   0.000063  -0.000013   0.000000  -0.014789
    21  C   -0.000360  -0.000315   0.000225  -0.000022   0.000022  -0.161485
    22  H    0.000025   0.000045  -0.000015   0.000001  -0.000001   0.005417
    23  H    0.000008   0.000052  -0.000013   0.000001  -0.000000   0.007537
    24  H   -0.000010   0.000005   0.000002  -0.000000   0.000000  -0.004117
    25  O   -0.000052  -0.000104  -0.000466   0.000130   0.000033   0.017385
    26  S    0.000004   0.000062  -0.000208   0.000172  -0.000024  -0.009451
    27  C   -0.000005   0.000118   0.000017  -0.000017   0.000006  -0.008016
    28  H    0.000000  -0.000005   0.000017  -0.000001  -0.000000  -0.001340
    29  H   -0.000003  -0.000004   0.000021  -0.000017   0.000002   0.000381
    30  H    0.000003  -0.000053   0.000021  -0.000003   0.000001   0.002644
    31  C   -0.000005   0.000045  -0.000012  -0.000040   0.000005  -0.003302
    32  H    0.000001  -0.000010   0.000036  -0.000008  -0.000000   0.000753
    33  H   -0.000000   0.000006  -0.000019   0.000000   0.000000  -0.000366
    34  H    0.000001  -0.000017   0.000075  -0.000006  -0.000000   0.000686
              13         14         15         16         17         18
     1  C   -0.006146  -0.000125  -0.032548  -0.051200   0.048482  -0.006961
     2  C   -0.028994   0.030339   0.118775  -0.393111   0.292778  -0.020715
     3  C    0.011184  -0.100151   0.217390   0.087525  -0.221373   0.015726
     4  C    0.023306  -0.085984  -0.070766   0.241322  -0.145618   0.013728
     5  C    0.001599  -0.010791   0.028305  -0.008216  -0.000969   0.000843
     6  C    0.001348  -0.010503   0.008888  -0.002421   0.002935  -0.000196
     7  H   -0.000035   0.000389  -0.000793  -0.000370   0.000217  -0.000077
     8  H   -0.000099   0.002020  -0.000471  -0.002340   0.004207   0.000070
     9  H   -0.000718  -0.003248   0.001487  -0.000183  -0.000774   0.000054
    10  H   -0.000039   0.000474  -0.000078  -0.000133   0.000068  -0.000006
    11  H    0.000032  -0.000333   0.000272  -0.000128   0.000056   0.000001
    12  C   -0.032840   0.068083  -0.228656  -0.204225   0.156235  -0.015381
    13  O    0.346298   0.013813   0.008850   0.010554  -0.007674   0.001119
    14  C    0.013813   0.292766  -0.259761   0.003602   0.081223  -0.001925
    15  C    0.008850  -0.259761   0.445641  -0.078474  -0.220031   0.016696
    16  C    0.010554   0.003602  -0.078474   0.475828  -0.100290   0.007616
    17  C   -0.007674   0.081223  -0.220031  -0.100290   0.198227  -0.016134
    18  H    0.001119  -0.001925   0.016696   0.007616  -0.016134   0.001139
    19  C   -0.002390   0.139983  -0.171749  -0.209220   0.183881  -0.008132
    20  H   -0.000888   0.002869   0.008745   0.004416  -0.003745   0.000217
    21  C    0.004430  -0.120736   0.216486   0.190867  -0.244075   0.011838
    22  H   -0.000180   0.004354  -0.011288  -0.005755   0.013480  -0.000975
    23  H   -0.000020   0.004293  -0.008926  -0.007023   0.008058  -0.000286
    24  H    0.000067  -0.005501   0.008624   0.006252  -0.011187   0.000396
    25  O   -0.067119  -0.070643   0.043376  -0.046029   0.024956  -0.001543
    26  S    0.008380   0.062561  -0.086567   0.086798  -0.020604   0.004876
    27  C   -0.000836  -0.006953   0.012584  -0.001527  -0.008358  -0.000051
    28  H    0.000142   0.000408   0.000151   0.000658  -0.000994   0.000297
    29  H    0.000108  -0.008184   0.007787  -0.003275   0.001355  -0.000551
    30  H   -0.000203  -0.001506  -0.002504  -0.002493   0.004834  -0.000251
    31  C   -0.001620  -0.002851   0.005147  -0.004417  -0.000451  -0.000159
    32  H   -0.000034  -0.002150   0.001390  -0.001942   0.000588  -0.000166
    33  H   -0.000103   0.000414  -0.000848   0.000706  -0.000151   0.000060
    34  H    0.000359   0.000238   0.000958  -0.001574   0.000570  -0.000053
              19         20         21         22         23         24
     1  C    0.019104  -0.000050  -0.019576   0.001714   0.000232  -0.000337
     2  C    0.029920  -0.000429  -0.053827   0.004753   0.000771  -0.000766
     3  C   -0.092967   0.000409   0.076177  -0.005515  -0.001700   0.001365
     4  C   -0.021726   0.002392   0.029017  -0.002133  -0.000735   0.000329
     5  C   -0.004788   0.000558   0.002475  -0.000087  -0.000073   0.000030
     6  C   -0.001960   0.000383   0.000737   0.000041  -0.000051   0.000013
     7  H    0.000390  -0.000017  -0.000360   0.000025   0.000008  -0.000010
     8  H   -0.000670  -0.000077  -0.000315   0.000045   0.000052   0.000005
     9  H   -0.000123   0.000063   0.000225  -0.000015  -0.000013   0.000002
    10  H    0.000019  -0.000013  -0.000022   0.000001   0.000001  -0.000000
    11  H   -0.000058   0.000000   0.000022  -0.000001  -0.000000   0.000000
    12  C    0.147091  -0.014789  -0.161485   0.005417   0.007537  -0.004117
    13  O   -0.002390  -0.000888   0.004430  -0.000180  -0.000020   0.000067
    14  C    0.139983   0.002869  -0.120736   0.004354   0.004293  -0.005501
    15  C   -0.171749   0.008745   0.216486  -0.011288  -0.008926   0.008624
    16  C   -0.209220   0.004416   0.190867  -0.005755  -0.007023   0.006252
    17  C    0.183881  -0.003745  -0.244075   0.013480   0.008058  -0.011187
    18  H   -0.008132   0.000217   0.011838  -0.000975  -0.000286   0.000396
    19  C    0.236774  -0.010043  -0.234739   0.007380   0.012496  -0.011114
    20  H   -0.010043   0.001619   0.008392  -0.000134  -0.000967   0.000323
    21  C   -0.234739   0.008392   0.289908  -0.011280  -0.014494   0.015864
    22  H    0.007380  -0.000134  -0.011280   0.000920   0.000280  -0.000712
    23  H    0.012496  -0.000967  -0.014494   0.000280   0.001281  -0.000880
    24  H   -0.011114   0.000323   0.015864  -0.000712  -0.000880   0.001674
    25  O   -0.003518  -0.000692   0.000051   0.000004   0.000117  -0.000007
    26  S    0.015286  -0.000682  -0.003045  -0.000048   0.000257  -0.000029
    27  C   -0.003732   0.000016   0.004146  -0.000447  -0.000084   0.000090
    28  H   -0.000314   0.000010   0.000647  -0.000093  -0.000014   0.000019
    29  H   -0.000383   0.000044   0.000280   0.000035  -0.000013   0.000008
    30  H    0.001240  -0.000030  -0.002092   0.000286   0.000044  -0.000072
    31  C   -0.001679  -0.000024   0.000393  -0.000039  -0.000001   0.000006
    32  H    0.000010   0.000011  -0.000135   0.000015   0.000001  -0.000001
    33  H    0.000049  -0.000006  -0.000066   0.000001   0.000004  -0.000001
    34  H   -0.000047   0.000021  -0.000046   0.000007  -0.000006   0.000001
              25         26         27         28         29         30
     1  C   -0.011019  -0.007541   0.000032  -0.000035   0.000506   0.000402
     2  C   -0.031522  -0.053120   0.002137  -0.000441   0.003777   0.000601
     3  C    0.041625  -0.029177   0.007849   0.000072   0.001947  -0.000674
     4  C    0.018864   0.030742  -0.001104   0.000347  -0.002574   0.000333
     5  C    0.008027  -0.002437   0.000686   0.000032   0.000257  -0.000045
     6  C    0.001367  -0.001653   0.000234   0.000006   0.000173   0.000059
     7  H   -0.000052   0.000004  -0.000005   0.000000  -0.000003   0.000003
     8  H   -0.000104   0.000062   0.000118  -0.000005  -0.000004  -0.000053
     9  H   -0.000466  -0.000208   0.000017   0.000017   0.000021   0.000021
    10  H    0.000130   0.000172  -0.000017  -0.000001  -0.000017  -0.000003
    11  H    0.000033  -0.000024   0.000006  -0.000000   0.000002   0.000001
    12  C    0.017385  -0.009451  -0.008016  -0.001340   0.000381   0.002644
    13  O   -0.067119   0.008380  -0.000836   0.000142   0.000108  -0.000203
    14  C   -0.070643   0.062561  -0.006953   0.000408  -0.008184  -0.001506
    15  C    0.043376  -0.086567   0.012584   0.000151   0.007787  -0.002504
    16  C   -0.046029   0.086798  -0.001527   0.000658  -0.003275  -0.002493
    17  C    0.024956  -0.020604  -0.008358  -0.000994   0.001355   0.004834
    18  H   -0.001543   0.004876  -0.000051   0.000297  -0.000551  -0.000251
    19  C   -0.003518   0.015286  -0.003732  -0.000314  -0.000383   0.001240
    20  H   -0.000692  -0.000682   0.000016   0.000010   0.000044  -0.000030
    21  C    0.000051  -0.003045   0.004146   0.000647   0.000280  -0.002092
    22  H    0.000004  -0.000048  -0.000447  -0.000093   0.000035   0.000286
    23  H    0.000117   0.000257  -0.000084  -0.000014  -0.000013   0.000044
    24  H   -0.000007  -0.000029   0.000090   0.000019   0.000008  -0.000072
    25  O    1.575932  -0.213738  -0.000580  -0.000834   0.008473   0.000784
    26  S   -0.213738   0.763840  -0.011160  -0.015712  -0.006671  -0.000535
    27  C   -0.000580  -0.011160  -0.010941   0.012728  -0.007474   0.000302
    28  H   -0.000834  -0.015712   0.012728   0.019428  -0.004550  -0.002275
    29  H    0.008473  -0.006671  -0.007474  -0.004550   0.018313   0.002197
    30  H    0.000784  -0.000535   0.000302  -0.002275   0.002197   0.000001
    31  C    0.004444  -0.018047   0.001993   0.003115  -0.002411   0.000251
    32  H    0.006473  -0.005104  -0.002463  -0.000540   0.001966   0.000358
    33  H   -0.001576  -0.019162   0.004488   0.000676  -0.000587  -0.000354
    34  H    0.000678   0.001654  -0.000385  -0.000096   0.000332  -0.000016
              31         32         33         34
     1  C    0.000084   0.000160  -0.000019   0.000125
     2  C    0.000024   0.001929  -0.000003   0.000078
     3  C    0.002704   0.004271  -0.000218  -0.001005
     4  C    0.002331  -0.003167   0.000107   0.000410
     5  C    0.000970   0.000034   0.000058  -0.000098
     6  C    0.000277  -0.000015   0.000012   0.000002
     7  H   -0.000005   0.000001  -0.000000   0.000001
     8  H    0.000045  -0.000010   0.000006  -0.000017
     9  H   -0.000012   0.000036  -0.000019   0.000075
    10  H   -0.000040  -0.000008   0.000000  -0.000006
    11  H    0.000005  -0.000000   0.000000  -0.000000
    12  C   -0.003302   0.000753  -0.000366   0.000686
    13  O   -0.001620  -0.000034  -0.000103   0.000359
    14  C   -0.002851  -0.002150   0.000414   0.000238
    15  C    0.005147   0.001390  -0.000848   0.000958
    16  C   -0.004417  -0.001942   0.000706  -0.001574
    17  C   -0.000451   0.000588  -0.000151   0.000570
    18  H   -0.000159  -0.000166   0.000060  -0.000053
    19  C   -0.001679   0.000010   0.000049  -0.000047
    20  H   -0.000024   0.000011  -0.000006   0.000021
    21  C    0.000393  -0.000135  -0.000066  -0.000046
    22  H   -0.000039   0.000015   0.000001   0.000007
    23  H   -0.000001   0.000001   0.000004  -0.000006
    24  H    0.000006  -0.000001  -0.000001   0.000001
    25  O    0.004444   0.006473  -0.001576   0.000678
    26  S   -0.018047  -0.005104  -0.019162   0.001654
    27  C    0.001993  -0.002463   0.004488  -0.000385
    28  H    0.003115  -0.000540   0.000676  -0.000096
    29  H   -0.002411   0.001966  -0.000587   0.000332
    30  H    0.000251   0.000358  -0.000354  -0.000016
    31  C   -0.016983  -0.006942   0.016728  -0.000871
    32  H   -0.006942   0.018198  -0.004705   0.001320
    33  H    0.016728  -0.004705   0.016985  -0.001252
    34  H   -0.000871   0.001320  -0.001252  -0.000132
 Mulliken charges and spin densities:
               1          2
     1  C   -0.250236   0.001666
     2  C   -0.806926  -0.025550
     3  C    0.327164   0.036681
     4  C    0.986344  -0.021083
     5  C   -0.309055  -0.003576
     6  C   -0.157012  -0.000587
     7  H    0.163991  -0.000023
     8  H    0.142954  -0.000300
     9  H    0.174213  -0.000786
    10  H    0.153539   0.000146
    11  H    0.151887  -0.000113
    12  C   -0.334944  -0.055787
    13  O   -0.317699   0.281653
    14  C   -0.617844   0.016483
    15  C   -0.283667  -0.021906
    16  C    0.795492  -0.008205
    17  C   -0.435282   0.019722
    18  H    0.192924   0.001115
    19  C   -0.471586   0.014275
    20  H    0.194738  -0.002099
    21  C   -0.110570  -0.014338
    22  H    0.166501   0.000055
    23  H    0.156913   0.000144
    24  H    0.157051   0.000336
    25  O   -0.104111   1.303277
    26  S    0.437490   0.469916
    27  C   -0.684883  -0.016709
    28  H    0.217056   0.011511
    29  H    0.222440   0.011267
    30  H    0.233942   0.001254
    31  C   -0.648521  -0.021338
    32  H    0.223206   0.010133
    33  H    0.212462   0.010857
    34  H    0.222032   0.001909
 Sum of Mulliken charges =  -0.00000   2.00000
 Mulliken charges and spin densities with hydrogens summed into heavy atoms:
               1          2
     1  C   -0.086245   0.001643
     2  C   -0.663973  -0.025850
     3  C    0.327164   0.036681
     4  C    1.160557  -0.021868
     5  C   -0.155517  -0.003430
     6  C   -0.005125  -0.000700
    12  C   -0.334944  -0.055787
    13  O   -0.317699   0.281653
    14  C   -0.617844   0.016483
    15  C   -0.090743  -0.020791
    16  C    0.990229  -0.010304
    17  C   -0.268781   0.019777
    19  C   -0.314674   0.014419
    21  C    0.046481  -0.014002
    25  O   -0.104111   1.303277
    26  S    0.437490   0.469916
    27  C   -0.011445   0.007323
    31  C    0.009178   0.001560
 APT charges:
               1
     1  C   -0.532261
     2  C   -1.182670
     3  C    0.180430
     4  C   -0.518088
     5  C   -0.514025
     6  C   -0.371016
     7  H    0.770541
     8  H    0.287868
     9  H    0.328328
    10  H    0.849507
    11  H    1.061988
    12  C   -0.302927
    13  O   -0.295371
    14  C   -0.260121
    15  C   -1.190096
    16  C   -0.137486
    17  C   -0.566652
    18  H    0.275800
    19  C   -0.477728
    20  H    0.459388
    21  C   -0.552746
    22  H    0.668224
    23  H    0.851736
    24  H    0.945907
    25  O   -0.183136
    26  S    0.431140
    27  C   -1.426973
    28  H    0.910210
    29  H    0.249788
    30  H    0.249749
    31  C   -1.556845
    32  H    0.249086
    33  H    0.899866
    34  H    0.398585
 Sum of APT charges =  -0.00000
 APT charges with hydrogens summed into heavy atoms:
               1
     1  C    0.238280
     2  C   -0.894802
     3  C    0.180430
     4  C   -0.189760
     5  C    0.335483
     6  C    0.690972
    12  C   -0.302927
    13  O   -0.295371
    14  C   -0.260121
    15  C   -0.914296
    16  C    0.321902
    17  C    0.101572
    19  C    0.374008
    21  C    0.393161
    25  O   -0.183136
    26  S    0.431140
    27  C   -0.017227
    31  C   -0.009309
 Electronic spatial extent (au):  <R**2>=           5431.3039
 Charge=              0.0000 electrons
 Dipole moment (field-independent basis, Debye):
    X=             -3.8019    Y=              1.2477    Z=             -4.8365  Tot=              6.2771
 Quadrupole moment (field-independent basis, Debye-Ang):
   XX=            -94.3011   YY=            -96.3846   ZZ=           -112.6784
   XY=             -7.9408   XZ=              1.4111   YZ=             -1.1189
 Traceless Quadrupole moment (field-independent basis, Debye-Ang):
   XX=              6.8203   YY=              4.7368   ZZ=            -11.5571
   XY=             -7.9408   XZ=              1.4111   YZ=             -1.1189
 Octapole moment (field-independent basis, Debye-Ang**2):
  XXX=             -4.8471  YYY=             36.2080  ZZZ=            -18.6672  XYY=            -55.2201
  XXY=             57.0036  XXZ=            -32.8370  XZZ=            -31.5963  YZZ=             -4.5134
  YYZ=              1.5473  XYZ=             11.2672
 Hexadecapole moment (field-independent basis, Debye-Ang**3):
 XXXX=          -3757.2006 YYYY=          -2406.0269 ZZZZ=           -804.7176 XXXY=           -105.2086
 XXXZ=            -56.2201 YYYX=            -13.2386 YYYZ=             12.0694 ZZZX=             22.0311
 ZZZY=            -16.3218 XXYY=           -913.6966 XXZZ=           -791.4481 YYZZ=           -519.3084
 XXYZ=             13.9578 YYXZ=              7.5734 ZZXY=            -29.3864
 N-N= 1.381572195176D+03 E-N=-5.410189484514D+03  KE= 1.121341931109D+03
  Exact polarizability:   0.000   0.000   0.000   0.000   0.000   0.000
 Approx polarizability: 376.174  28.499 333.258 -14.360  18.427 324.059
                          Isotropic Fermi Contact Couplings
        Atom                 a.u.       MegaHertz       Gauss      10(-4) cm-1
     1  C(13)              0.00053       0.29658       0.10583       0.09893
     2  C(13)             -0.00043      -0.24403      -0.08708      -0.08140
     3  C(13)              0.00767       4.31361       1.53920       1.43886
     4  C(13)             -0.00015      -0.08240      -0.02940      -0.02749
     5  C(13)             -0.00015      -0.08245      -0.02942      -0.02750
     6  C(13)              0.00005       0.02542       0.00907       0.00848
     7  H(1)              -0.00000      -0.00526      -0.00188      -0.00176
     8  H(1)               0.00006       0.13483       0.04811       0.04497
     9  H(1)               0.00005       0.10228       0.03650       0.03412
    10  H(1)               0.00000       0.00519       0.00185       0.00173
    11  H(1)              -0.00002      -0.04265      -0.01522      -0.01423
    12  C(13)             -0.01976     -11.10670      -3.96315      -3.70480
    13  O(17)              0.05876     -17.80908      -6.35472      -5.94047
    14  C(13)              0.00234       1.31636       0.46971       0.43909
    15  C(13)             -0.00078      -0.43913      -0.15669      -0.14648
    16  C(13)             -0.00204      -1.14651      -0.40910      -0.38244
    17  C(13)              0.00093       0.52511       0.18737       0.17516
    18  H(1)               0.00033       0.74180       0.26469       0.24744
    19  C(13)              0.00037       0.20839       0.07436       0.06951
    20  H(1)               0.00021       0.46081       0.16443       0.15371
    21  C(13)             -0.00087      -0.48860      -0.17434      -0.16298
    22  H(1)              -0.00006      -0.14400      -0.05138      -0.04803
    23  H(1)              -0.00006      -0.12696      -0.04530      -0.04235
    24  H(1)               0.00011       0.24973       0.08911       0.08330
    25  O(17)              0.18969     -57.49541     -20.51579     -19.17840
    26  S(33)              0.20600      35.37768      12.62364      11.80073
    27  C(13)             -0.00298      -1.67747      -0.59856      -0.55954
    28  H(1)               0.00655      14.62992       5.22032       4.88002
    29  H(1)               0.00454      10.15386       3.62315       3.38696
    30  H(1)               0.00013       0.29096       0.10382       0.09705
    31  C(13)             -0.00781      -4.38843      -1.56590      -1.46382
    32  H(1)               0.00422       9.43073       3.36512       3.14575
    33  H(1)               0.00671      15.00083       5.35267       5.00374
    34  H(1)               0.00024       0.54637       0.19496       0.18225
 --------------------------------------------------------
       Center         ----  Spin Dipole Couplings  ----
                      3XX-RR        3YY-RR        3ZZ-RR
 --------------------------------------------------------
     1   Atom        0.001877     -0.002328      0.000451
     2   Atom        0.005018      0.001011     -0.006028
     3   Atom        0.023146     -0.012725     -0.010421
     4   Atom        0.014925     -0.008630     -0.006294
     5   Atom        0.006189     -0.003060     -0.003129
     6   Atom        0.003058     -0.002524     -0.000534
     7   Atom        0.001308     -0.000334     -0.000973
     8   Atom        0.000368      0.002430     -0.002798
     9   Atom        0.011306     -0.006879     -0.004428
    10   Atom        0.003654     -0.001659     -0.001996
    11   Atom        0.002231     -0.001198     -0.001033
    12   Atom        0.004532     -0.011597      0.007065
    13   Atom       -0.226744      0.181629      0.045116
    14   Atom       -0.006128      0.019986     -0.013859
    15   Atom       -0.009922      0.013260     -0.003338
    16   Atom       -0.013161      0.011550      0.001612
    17   Atom       -0.000648      0.004549     -0.003901
    18   Atom       -0.008281      0.009049     -0.000768
    19   Atom       -0.000029      0.003542     -0.003513
    20   Atom       -0.004129      0.006601     -0.002472
    21   Atom       -0.006238      0.004202      0.002037
    22   Atom       -0.001808      0.002506     -0.000698
    23   Atom       -0.001180      0.002379     -0.001199
    24   Atom       -0.001126      0.001842     -0.000716
    25   Atom        0.568753     -2.271406      1.702653
    26   Atom        2.157626     -1.088252     -1.069375
    27   Atom        0.017337     -0.013253     -0.004084
    28   Atom        0.001797     -0.005595      0.003798
    29   Atom       -0.001106     -0.007633      0.008740
    30   Atom        0.000349     -0.008343      0.007993
    31   Atom        0.013108     -0.002683     -0.010426
    32   Atom       -0.002878      0.013281     -0.010402
    33   Atom        0.001611      0.005134     -0.006746
    34   Atom        0.000031     -0.000150      0.000119
 --------------------------------------------------------
                        XY            XZ            YZ
 --------------------------------------------------------
     1   Atom       -0.002527     -0.000948     -0.000972
     2   Atom       -0.006627     -0.003305      0.002365
     3   Atom       -0.020086      0.006099     -0.006474
     4   Atom       -0.000919      0.006337     -0.003377
     5   Atom        0.000889     -0.000126      0.000034
     6   Atom       -0.000724     -0.000388     -0.000433
     7   Atom       -0.001727     -0.000947      0.000609
     8   Atom       -0.005015     -0.001250      0.001655
     9   Atom        0.008860      0.008477      0.002296
    10   Atom        0.001640      0.000274     -0.000025
    11   Atom       -0.000125     -0.000590     -0.000023
    12   Atom        0.015757     -0.031813      0.047315
    13   Atom       -0.519034      0.470533     -0.694898
    14   Atom       -0.006840      0.001812     -0.000766
    15   Atom        0.004808      0.002212      0.004307
    16   Atom        0.003817      0.002544     -0.003041
    17   Atom       -0.000624      0.000362      0.002710
    18   Atom       -0.002888     -0.001723      0.012823
    19   Atom       -0.001336     -0.000224     -0.001243
    20   Atom        0.002025      0.000463     -0.005567
    21   Atom        0.005792      0.000490      0.000074
    22   Atom        0.000480      0.000364      0.002578
    23   Atom        0.000679     -0.000225     -0.001263
    24   Atom        0.000508      0.000014      0.000135
    25   Atom        0.314433      0.071343     -1.027905
    26   Atom       -0.331113      0.237716     -0.002637
    27   Atom       -0.002963      0.011808     -0.002111
    28   Atom       -0.003582      0.006606     -0.004750
    29   Atom       -0.004777      0.010130     -0.011832
    30   Atom        0.002394      0.007482      0.004773
    31   Atom       -0.009849     -0.000734      0.001688
    32   Atom       -0.009197     -0.001343      0.003007
    33   Atom       -0.007234     -0.000640      0.002430
    34   Atom       -0.005335     -0.004841      0.008879
 --------------------------------------------------------


 ---------------------------------------------------------------------------------
              Anisotropic Spin Dipole Couplings in Principal Axis System
 ---------------------------------------------------------------------------------

       Atom             a.u.   MegaHertz   Gauss  10(-4) cm-1        Axes

              Baa    -0.0039    -0.523    -0.186    -0.174  0.4233  0.8601  0.2848
     1 C(13)  Bbb     0.0008     0.101     0.036     0.034  0.0443 -0.3336  0.9417
              Bcc     0.0031     0.422     0.150     0.141  0.9049 -0.3860 -0.1793
 
              Baa    -0.0070    -0.940    -0.335    -0.314  0.2006 -0.1210  0.9722
     2 C(13)  Bbb    -0.0039    -0.524    -0.187    -0.175  0.5909  0.8065 -0.0215
              Bcc     0.0109     1.464     0.523     0.488  0.7814 -0.5787 -0.2333
 
              Baa    -0.0228    -3.055    -1.090    -1.019  0.3502  0.8895  0.2934
     3 C(13)  Bbb    -0.0109    -1.464    -0.522    -0.488 -0.2845 -0.1975  0.9381
              Bcc     0.0337     4.519     1.612     1.507  0.8924 -0.4120  0.1839
 
              Baa    -0.0114    -1.533    -0.547    -0.511 -0.1310  0.7460  0.6529
     4 C(13)  Bbb    -0.0054    -0.721    -0.257    -0.241 -0.2505 -0.6621  0.7063
              Bcc     0.0168     2.254     0.804     0.752  0.9592 -0.0710  0.2736
 
              Baa    -0.0032    -0.427    -0.152    -0.143 -0.0806  0.7580 -0.6473
     5 C(13)  Bbb    -0.0031    -0.415    -0.148    -0.138 -0.0514  0.6454  0.7621
              Bcc     0.0063     0.842     0.300     0.281  0.9954  0.0947 -0.0130
 
              Baa    -0.0027    -0.365    -0.130    -0.122  0.1357  0.9670  0.2155
     6 C(13)  Bbb    -0.0005    -0.061    -0.022    -0.020  0.0610 -0.2253  0.9724
              Bcc     0.0032     0.427     0.152     0.142  0.9889 -0.1188 -0.0896
 
              Baa    -0.0014    -0.761    -0.271    -0.254  0.5138  0.8546 -0.0750
     7 H(1)   Bbb    -0.0013    -0.701    -0.250    -0.234  0.2863 -0.0884  0.9540
              Bcc     0.0027     1.462     0.522     0.488  0.8087 -0.5117 -0.2901
 
              Baa    -0.0037    -1.992    -0.711    -0.664  0.7472  0.6479 -0.1481
     8 H(1)   Bbb    -0.0032    -1.722    -0.614    -0.574  0.2470 -0.0639  0.9669
              Bcc     0.0070     3.713     1.325     1.239 -0.6169  0.7591  0.2078
 
              Baa    -0.0108    -5.769    -2.059    -1.924 -0.4506  0.8425  0.2953
     9 H(1)   Bbb    -0.0075    -3.975    -1.419    -1.326 -0.2024 -0.4185  0.8854
              Bcc     0.0183     9.745     3.477     3.250  0.8695  0.3392  0.3591
 
              Baa    -0.0022    -1.163    -0.415    -0.388 -0.2569  0.8312  0.4931
    10 H(1)   Bbb    -0.0020    -1.041    -0.371    -0.347  0.0994 -0.4848  0.8690
              Bcc     0.0041     2.204     0.786     0.735  0.9613  0.2722  0.0419
 
              Baa    -0.0012    -0.653    -0.233    -0.218  0.1075  0.8914  0.4403
    11 H(1)   Bbb    -0.0011    -0.594    -0.212    -0.198  0.1386 -0.4520  0.8812
              Bcc     0.0023     1.248     0.445     0.416  0.9845 -0.0337 -0.1721
 
              Baa    -0.0658    -8.831    -3.151    -2.946 -0.4269  0.6619 -0.6161
    12 C(13)  Bbb     0.0141     1.892     0.675     0.631  0.8275  0.5607  0.0289
              Bcc     0.0517     6.939     2.476     2.315 -0.3646  0.4975  0.7871
 
              Baa    -0.5849    42.321    15.101    14.117  0.0018  0.6723  0.7402
    13 O(17)  Bbb    -0.5795    41.935    14.964    13.988  0.8931  0.3318 -0.3036
              Bcc     1.1644   -84.256   -30.065   -28.105 -0.4498  0.6617 -0.5999
 
              Baa    -0.0143    -1.916    -0.684    -0.639 -0.2373 -0.0257  0.9711
    14 C(13)  Bbb    -0.0074    -0.997    -0.356    -0.332  0.9412  0.2414  0.2364
              Bcc     0.0217     2.913     1.039     0.972 -0.2405  0.9701 -0.0331
 
              Baa    -0.0111    -1.494    -0.533    -0.498  0.9694 -0.1579 -0.1879
    15 C(13)  Bbb    -0.0042    -0.570    -0.203    -0.190  0.1401 -0.2727  0.9519
              Bcc     0.0154     2.064     0.736     0.688  0.2015  0.9491  0.2422
 
              Baa    -0.0143    -1.919    -0.685    -0.640  0.9685 -0.1649 -0.1863
    16 C(13)  Bbb     0.0015     0.206     0.074     0.069  0.2186  0.2063  0.9537
              Bcc     0.0128     1.713     0.611     0.571  0.1188  0.9645 -0.2359
 
              Baa    -0.0048    -0.639    -0.228    -0.213 -0.1267 -0.2850  0.9501
    17 C(13)  Bbb    -0.0006    -0.083    -0.030    -0.028  0.9885  0.0433  0.1448
              Bcc     0.0054     0.723     0.258     0.241 -0.0824  0.9575  0.2762
 
              Baa    -0.0096    -5.143    -1.835    -1.716 -0.2236 -0.5747  0.7872
    18 H(1)   Bbb    -0.0087    -4.618    -1.648    -1.540  0.9666 -0.0269  0.2549
              Bcc     0.0183     9.761     3.483     3.256 -0.1253  0.8179  0.5615
 
              Baa    -0.0038    -0.507    -0.181    -0.169  0.1252  0.1881  0.9741
    19 C(13)  Bbb    -0.0004    -0.049    -0.018    -0.016  0.9474  0.2687 -0.1737
              Bcc     0.0041     0.557     0.199     0.186 -0.2944  0.9447 -0.1446
 
              Baa    -0.0061    -3.233    -1.154    -1.078 -0.5898  0.4022  0.7003
    20 H(1)   Bbb    -0.0034    -1.806    -0.644    -0.602  0.7986  0.1614  0.5799
              Bcc     0.0094     5.039     1.798     1.681  0.1202  0.9012 -0.4164
 
              Baa    -0.0088    -1.185    -0.423    -0.395  0.9132 -0.4056 -0.0384
    21 C(13)  Bbb     0.0020     0.273     0.098     0.091  0.0122 -0.0669  0.9977
              Bcc     0.0068     0.912     0.325     0.304  0.4072  0.9116  0.0561
 
              Baa    -0.0022    -1.150    -0.410    -0.384 -0.2816 -0.4420  0.8517
    22 H(1)   Bbb    -0.0018    -0.984    -0.351    -0.328  0.9541 -0.2234  0.1995
              Bcc     0.0040     2.135     0.762     0.712  0.1021  0.8687  0.4846
 
              Baa    -0.0016    -0.854    -0.305    -0.285  0.0293  0.2979  0.9542
    23 H(1)   Bbb    -0.0013    -0.696    -0.248    -0.232  0.9846 -0.1733  0.0238
              Bcc     0.0029     1.550     0.553     0.517  0.1724  0.9387 -0.2984
 
              Baa    -0.0012    -0.646    -0.231    -0.216  0.9861 -0.1650  0.0175
    24 H(1)   Bbb    -0.0007    -0.386    -0.138    -0.129 -0.0256 -0.0475  0.9985
              Bcc     0.0019     1.032     0.368     0.344  0.1639  0.9852  0.0511
 
              Baa    -2.5548   184.864    65.964    61.664 -0.1027  0.9665  0.2351
    25 O(17)  Bbb     0.6020   -43.561   -15.544   -14.530  0.9947  0.0989  0.0279
              Bcc     1.9528  -141.303   -50.421   -47.134 -0.0037 -0.2367  0.9716
 
              Baa    -1.1316   -46.396   -16.555   -15.476  0.1210  0.8976 -0.4239
    26 S(33)  Bbb    -1.0765   -44.137   -15.749   -14.722 -0.0224  0.4294  0.9028
              Bcc     2.2082    90.533    32.304    30.198  0.9924 -0.0997  0.0721
 
              Baa    -0.0137    -1.842    -0.657    -0.614  0.0223  0.9820  0.1877
    27 C(13)  Bbb    -0.0092    -1.234    -0.440    -0.412 -0.4162 -0.1615  0.8948
              Bcc     0.0229     3.076     1.097     1.026  0.9090 -0.0981  0.4051
 
              Baa    -0.0077    -4.101    -1.463    -1.368  0.1405  0.9408  0.3083
    28 H(1)   Bbb    -0.0039    -2.055    -0.733    -0.685  0.7799  0.0866 -0.6199
              Bcc     0.0115     6.156     2.197     2.053  0.6099 -0.3276  0.7216
 
              Baa    -0.0139    -7.396    -2.639    -2.467 -0.0560  0.8740  0.4827
    29 H(1)   Bbb    -0.0068    -3.642    -1.300    -1.215  0.8878  0.2648 -0.3765
              Bcc     0.0207    11.038     3.939     3.682  0.4568 -0.4074  0.7908
 
              Baa    -0.0097    -5.151    -1.838    -1.718 -0.0526  0.9694 -0.2399
    30 H(1)   Bbb    -0.0042    -2.238    -0.799    -0.747  0.8629 -0.0768 -0.4996
              Bcc     0.0138     7.389     2.637     2.465  0.5027  0.2333  0.8324
 
              Baa    -0.0109    -1.464    -0.522    -0.488 -0.0995 -0.3130  0.9445
    31 C(13)  Bbb    -0.0070    -0.939    -0.335    -0.313  0.4256  0.8446  0.3248
              Bcc     0.0179     2.403     0.857     0.801  0.8994 -0.4343 -0.0492
 
              Baa    -0.0108    -5.755    -2.054    -1.920  0.0437 -0.1074  0.9933
    32 H(1)   Bbb    -0.0070    -3.757    -1.340    -1.253  0.9113  0.4118  0.0044
              Bcc     0.0178     9.512     3.394     3.173 -0.4095  0.9049  0.1159
 
              Baa    -0.0073    -3.918    -1.398    -1.307 -0.1534 -0.2739  0.9495
    33 H(1)   Bbb    -0.0038    -2.014    -0.719    -0.672  0.7805  0.5557  0.2864
              Bcc     0.0111     5.932     2.117     1.979 -0.6060  0.7850  0.1285
 
              Baa    -0.0089    -4.761    -1.699    -1.588  0.0667  0.7295 -0.6807
    34 H(1)   Bbb    -0.0040    -2.117    -0.755    -0.706  0.8701  0.2914  0.3975
              Bcc     0.0129     6.877     2.454     2.294 -0.4884  0.6188  0.6153
 

 ---------------------------------------------------------------------------------

 D2PCM: PCM CHGder 2nd derivatives, FixD1E=F FixD2E=F DoIter=F DoCFld=F I1PDM=0
 Calling FoFJK, ICntrl=    100147 FMM=F ISym2X=0 I1Cent= 0 IOpClX= 1 NMat=1 NMatS=1 NMatT=0.
 -------------------------------------------------------------------
 Center     Atomic                   Forces (Hartrees/Bohr)
 Number     Number              X              Y              Z
 -------------------------------------------------------------------
      1        6          -0.000001019   -0.000002356   -0.000001670
      2        6          -0.000000260   -0.000002051   -0.000000490
      3        6          -0.000001645    0.000002253   -0.000004904
      4        6           0.000000399   -0.000001973   -0.000000164
      5        6           0.000001967   -0.000001523   -0.000002714
      6        6           0.000000444   -0.000002311   -0.000002770
      7        1          -0.000001443   -0.000002701   -0.000001969
      8        1          -0.000001327   -0.000001171   -0.000001207
      9        1           0.000002173   -0.000000810   -0.000001772
     10        1           0.000001575   -0.000002462   -0.000002973
     11        1          -0.000000380   -0.000003127   -0.000003175
     12        6           0.000009662   -0.000003418    0.000004944
     13        8           0.000003086   -0.000002393    0.000000548
     14        6          -0.000000030    0.000000777   -0.000000848
     15        6           0.000000026   -0.000000689   -0.000000053
     16        6          -0.000002709    0.000001096    0.000002438
     17        6          -0.000001629    0.000000675    0.000001888
     18        1          -0.000001993   -0.000000281    0.000000632
     19        6          -0.000001237    0.000001024    0.000000786
     20        1           0.000000394    0.000000787    0.000000326
     21        6          -0.000001605    0.000001793    0.000002056
     22        1          -0.000002731    0.000000298    0.000001486
     23        1          -0.000000887    0.000001501    0.000002102
     24        1          -0.000002700    0.000000792    0.000002350
     25        8          -0.000000374   -0.000001014    0.000001981
     26       16          -0.000002505    0.000006626   -0.000005164
     27        6          -0.000000107    0.000001139   -0.000000312
     28        1          -0.000000930    0.000001158    0.000001904
     29        1          -0.000000737   -0.000000103    0.000001126
     30        1          -0.000001716    0.000001041    0.000001551
     31        6           0.000002386    0.000001727    0.000001940
     32        1           0.000000542    0.000001545   -0.000000091
     33        1           0.000001730    0.000001721    0.000002014
     34        1           0.000003580    0.000002430    0.000000204
 -------------------------------------------------------------------
 Cartesian Forces:  Max     0.000009662 RMS     0.000002211
 IRC-IRC-IRC-IRC-IRC-IRC-IRC-IRC-IRC-IRC-IRC-IRC-IRC-IRC-IRC-IRC-IRC-IRC
          ******** Start new reaction path calculation ********
 Supplied step size of   0.1000 bohr.
    Integration on MW PES will use step size of   0.3666 sqrt(amu)*bohr.
 Point Number:   0          Path Number:   1
 Calculating another point on the path.
 IRC-IRC-IRC-IRC-IRC-IRC-IRC-IRC-IRC-IRC-IRC-IRC-IRC-IRC-IRC-IRC-IRC-IRC
                          Input orientation:                          
 ---------------------------------------------------------------------
 Center     Atomic      Atomic             Coordinates (Angstroms)
 Number     Number       Type             X           Y           Z
 ---------------------------------------------------------------------
      1          6           0        3.875879   -0.505221   -0.938395
      2          6           0        2.563944   -0.734293   -0.506965
      3          6           0        1.875451    0.242481    0.228463
      4          6           0        2.533998    1.446501    0.536390
      5          6           0        3.837141    1.678440    0.098662
      6          6           0        4.513680    0.701989   -0.643917
      7          1           0        4.396577   -1.274615   -1.501915
      8          1           0        2.090681   -1.681850   -0.738667
      9          1           0        2.010142    2.195806    1.119541
     10          1           0        4.327956    2.618235    0.337087
     11          1           0        5.530523    0.880186   -0.982921
     12          6           0        0.465148    0.043773    0.761931
     13          8           0        0.182659    0.582157    1.884688
     14          6           0       -0.278733   -1.218502    0.367728
     15          6           0       -0.526295   -1.551190   -0.972199
     16          6           0       -0.736640   -2.076511    1.377392
     17          6           0       -1.225147   -2.715584   -1.296178
     18          1           0       -0.190013   -0.887454   -1.762568
     19          6           0       -1.430619   -3.248060    1.053998
     20          1           0       -0.552223   -1.821787    2.416561
     21          6           0       -1.678055   -3.569998   -0.283417
     22          1           0       -1.419376   -2.954835   -2.338235
     23          1           0       -1.778790   -3.904600    1.846863
     24          1           0       -2.221353   -4.476299   -0.536644
     25          8           0       -0.375047    1.379539   -0.148968
     26         16           0       -2.781325    1.393335   -0.091248
     27          6           0       -2.826889    1.739972   -1.873390
     28          1           0       -3.774905    2.221925   -2.128486
     29          1           0       -1.991161    2.386494   -2.152318
     30          1           0       -2.749414    0.785255   -2.397584
     31          6           0       -2.875589    3.078124    0.578372
     32          1           0       -2.055753    3.682779    0.184435
     33          1           0       -3.838139    3.525957    0.315196
     34          1           0       -2.790908    3.003129    1.664693
 ---------------------------------------------------------------------
                    Distance matrix (angstroms):
                    1          2          3          4          5
     1  C    0.000000
     2  C    1.399921   0.000000
     3  C    2.433583   1.403197   0.000000
     4  C    2.790135   2.417715   1.406473   0.000000
     5  C    2.417719   2.794475   2.434554   1.394124   0.000000
     6  C    1.396733   2.425516   2.816459   2.422099   1.400923
     7  H    1.086576   2.154162   3.413482   3.876643   3.405195
     8  H    2.147389   1.084218   2.164420   3.407181   3.878504
     9  H    3.874483   3.396718   2.151195   1.084411   2.155872
    10  H    3.403998   3.881186   3.416253   2.151969   1.086720
    11  H    2.158514   3.410816   3.903033   3.407078   2.162076
    12  C    3.850401   2.573019   1.520865   2.509712   3.805575
    13  O    4.774104   3.622646   2.392490   2.844960   4.212715
    14  C    4.413108   3.013363   2.606602   3.878420   5.040346
    15  C    4.524857   3.230069   3.229123   4.541739   5.533248
    16  C    5.395104   4.030658   3.677061   4.880161   6.054277
    17  C    5.570833   4.348055   4.548449   5.900206   6.846881
    18  H    4.166155   3.030558   3.083359   4.260609   5.125033
    19  C    6.296961   4.971134   4.878061   6.166442   7.275463
    20  H    5.709392   4.409098   3.865562   4.872525   6.073776
    21  C    6.377150   5.107422   5.236833   6.601419   7.622957
    22  H    5.999991   4.914387   5.259911   6.577568   7.418671
    23  H    7.161614   5.869471   5.759425   6.996553   8.109575
    24  H    7.287462   6.074748   6.295719   7.671005   8.659663
    25  O    4.716555   3.637873   2.549529   2.989438   4.230034
    26  S    6.974277   5.768147   4.807520   5.352514   6.627325
    27  C    7.130372   6.086886   5.363979   5.884919   6.949968
    28  H    8.209028   7.179802   6.434278   6.892395   7.949767
    29  H    6.652653   5.761552   5.021514   5.346944   6.287874
    30  H    6.905727   5.840825   5.346037   6.079465   7.100121
    31  C    7.792513   6.730602   5.543978   5.650450   6.873862
    32  H    7.347404   6.428853   5.224171   5.117678   6.225024
    33  H    8.793632   7.733844   6.590437   6.706504   7.897476
    34  H    7.970610   6.881777   5.608818   5.661341   6.938175
                    6          7          8          9         10
     6  C    0.000000
     7  H    2.157970   0.000000
     8  H    3.400381   2.462832   0.000000
     9  H    3.407194   4.960939   4.300656   0.000000
    10  H    2.160754   4.305916   4.965217   2.482527   0.000000
    11  H    1.086576   2.489650   4.296068   4.306307   2.491866
    12  C    4.335927   4.724328   2.805695   2.673227   4.661506
    13  O    5.016567   5.716099   3.955790   2.555193   4.870747
    14  C    5.261077   5.035596   2.655734   4.178716   5.995254
    15  C    5.530455   4.959008   2.630622   4.984864   6.531623
    16  C    6.274680   5.939980   3.553478   5.085665   6.983767
    17  C    6.711138   5.807107   3.517689   6.358030   7.871095
    18  H    5.089444   4.610275   2.623166   4.759593   6.091835
    19  C    7.336245   6.662086   4.250437   6.440404   8.251580
    20  H    6.434231   6.335966   4.118250   4.938525   6.917670
    21  C    7.531096   6.607168   4.239779   6.986815   8.645890
    22  H    7.172463   6.111291   4.061971   7.088506   8.440870
    23  H    8.186563   7.501085   5.157362   7.218030   9.061961
    24  H    8.496284   7.414818   5.142314   8.072514   9.694806
    25  O    4.960211   5.625246   3.974879   2.822150   4.887623
    26  S    7.348503   7.786540   5.797616   5.006808   7.226737
    27  C    7.514849   7.836082   6.097455   5.706337   7.539851
    28  H    8.556564   8.910190   7.181654   6.634541   8.478943
    29  H    6.886639   7.391207   5.933908   5.172219   6.795740
    30  H    7.472269   7.490692   5.680240   6.083847   7.805601
    31  C    7.857563   8.726874   7.003984   4.994169   7.222242
    32  H    7.261455   8.309758   6.842826   4.429110   6.473662
    33  H    8.868347   9.703501   7.961331   6.051336   8.216420
    34  H    7.998870   8.943513   7.180187   4.898882   7.251821
                   11         12         13         14         15
    11  H    0.000000
    12  C    5.422372   0.000000
    13  O    6.075496   1.276810   0.000000
    14  C    6.322673   1.517264   2.399255   0.000000
    15  C    6.526619   2.556183   3.635326   1.402631   0.000000
    16  C    7.320551   2.513700   2.858492   1.401884   2.416771
    17  C    7.659423   3.834965   4.793216   2.430131   1.396126
    18  H    6.037958   2.769388   3.949825   2.157689   1.085501
    19  C    8.345595   3.809908   4.238310   2.432471   2.793321
    20  H    7.473749   2.693168   2.569413   2.153245   3.399645
    21  C    8.500414   4.329597   5.040171   2.812761   2.424161
    22  H    8.052662   4.706815   5.736716   3.411475   2.152642
    23  H    9.183022   4.669259   4.896907   3.413668   3.879999
    24  H    9.433063   5.416145   6.101647   3.899347   3.408693
    25  O    5.985030   1.822069   2.254465   2.650673   3.047911
    26  S    8.375274   3.617847   3.653427   3.646275   3.812016
    27  C    8.448580   4.545273   4.951874   4.502030   4.115413
    28  H    9.471197   5.574666   5.869984   5.503712   5.111445
    29  H    7.759651   4.473773   4.927326   4.720068   4.363928
    30  H    8.400455   4.567903   5.193857   4.215004   3.526040
    31  C    8.827870   4.516803   4.158028   5.024841   5.417934
    32  H    8.171220   4.464393   4.185117   5.216699   5.574179
    33  H    9.821255   5.553689   5.224565   5.931444   6.197025
    34  H    8.986821   4.491622   3.840781   5.080877   5.729180
                   16         17         18         19         20
    16  C    0.000000
    17  C    2.791958   0.000000
    18  H    3.401764   2.151994   0.000000
    19  C    1.399542   2.418487   3.878737   0.000000
    20  H    1.085710   3.877645   4.297591   2.159261   0.000000
    21  C    2.423850   1.400298   3.405612   1.397694   3.407876
    22  H    3.878591   1.086669   2.473214   3.404902   4.964256
    23  H    2.156012   3.405728   4.965417   1.086693   2.483371
    24  H    3.409822   2.160888   4.302213   2.159624   4.307418
    25  O    3.795367   4.336911   2.788764   4.896533   4.106314
    26  S    4.286895   4.555959   3.835389   4.967750   4.647043
    27  C    5.431598   4.769773   3.724079   5.949759   6.021952
    28  H    6.324459   5.618986   4.759578   6.748675   6.884383
    29  H    5.826756   5.229814   3.756964   6.507140   6.376113
    30  H    5.146980   3.973960   3.122777   5.469942   5.899178
    31  C    5.637713   6.309117   5.330866   6.506517   5.725915
    32  H    6.027655   6.619756   5.306490   7.013091   6.127253
    33  H    6.491163   6.955651   6.091315   7.226983   6.619013
    34  H    5.486830   6.627371   5.800639   6.426562   5.371855
                   21         22         23         24         25
    21  C    0.000000
    22  H    2.160467   0.000000
    23  H    2.158749   4.306539   0.000000
    24  H    1.086590   2.490733   2.490744   0.000000
    25  O    5.119944   4.966922   5.820306   6.152234   0.000000
    26  S    5.088105   5.080398   5.729701   5.913083   2.407009
    27  C    5.660708   4.923250   6.841051   6.387142   3.019117
    28  H    6.430197   5.691341   7.571142   7.057881   4.023324
    29  H    6.250650   5.375063   7.457641   7.054170   2.763909
    30  H    4.958401   3.969987   6.399389   5.605881   3.323713
    31  C    6.809868   6.857387   7.181259   7.664242   3.109168
    32  H    7.277658   7.129289   7.772303   8.192553   2.870687
    33  H    7.441564   7.408899   7.861304   8.208272   4.100679
    34  H    6.945472   7.307659   6.983859   7.817424   3.429547
                   26         27         28         29         30
    26  S    0.000000
    27  C    1.816112   0.000000
    28  H    2.413318   1.093658   0.000000
    29  H    2.420482   1.092809   1.791478   0.000000
    30  H    2.385365   1.091909   1.785515   1.788594   0.000000
    31  C    1.815431   2.793592   2.978074   2.952496   3.758920
    32  H    2.417438   2.933221   3.230972   2.673002   3.942541
    33  H    2.414566   3.000379   2.770574   3.286081   4.006987
    34  H    2.382196   3.756979   3.995840   3.948342   4.628475
                   31         32         33         34
    31  C    0.000000
    32  H    1.092210   0.000000
    33  H    1.093763   1.794043   0.000000
    34  H    1.092195   1.787048   1.786389   0.000000
 Symmetry turned off by external request.
 Stoichiometry    C15H16O2S(3)
 Framework group  C1[X(C15H16O2S)]
 Deg. of freedom    96
 Full point group                 C1      NOp   1
 Rotational constants (GHZ):           0.4408617           0.2936815           0.2125803
 Standard basis: 6-31++G(d,p) (6D, 7F)
   442 basis functions,   728 primitive gaussians,   442 cartesian basis functions
    70 alpha electrons       68 beta electrons
       nuclear repulsion energy      1382.5837750355 Hartrees.
 NAtoms=   34 NActive=   34 NUniq=   34 SFac= 1.00D+00 NAtFMM=   60 NAOKFM=F Big=F
 Integral buffers will be    131072 words long.
 Raffenetti 2 integral format.
 Two-electron integral symmetry is turned off.
 Force inversion solution in PCM.
 Force PCM accuracy= 1.00D-11.
 ------------------------------------------------------------------------------
 Polarizable Continuum Model (PCM)
 =================================
 Model                : PCM.
 Atomic radii         : SMD-Coulomb.
 Polarization charges : Total charges.
 Charge compensation  : None.
 Solution method      : Matrix inversion.
 Cavity type          : VdW (van der Waals Surface) (Alpha=1.000).
 Cavity algorithm     : GePol (No added spheres)
                        Default sphere list used, NSphG=   34.
                        Lebedev-Laikov grids with approx.  5.0 points / Ang**2.
                        Smoothing algorithm: York/Karplus (Gamma=1.0000).
                        Polarization charges: spherical gaussians, with
                                              point-specific exponents (IZeta= 3).
                        Self-potential: point-specific (ISelfS= 7).
                        Self-field    : sphere-specific E.n sum rule (ISelfD= 2).
 1st derivatives      : Analytical E(r).r(x)/FMM algorithm (CHGder, D1EAlg=3).
                        Cavity 1st derivative terms included.
 Solvent              : DiMethylSulfoxide, Eps=  46.826000 Eps(inf)=   2.007889
 ------------------------------------------------------------------------------
 ------------------------------------------------------------------------------
 Atomic radii for non-electrostatic terms: SMD-CDS.
 ------------------------------------------------------------------------------
 Nuclear repulsion after PCM non-electrostatic terms =     1382.5831887581 Hartrees.
 One-electron integrals computed using PRISM.
 NBasis=   442 RedAO= T EigKep=  1.08D-06  NBF=   442
 NBsUse=   440 1.00D-06 EigRej=  7.71D-07 NBFU=   440
 Initial guess from the checkpoint file:  "TS0-IRC.chk"
 B after Tr=    -0.034547    0.029534   -0.045166
         Rot=    1.000000    0.000014   -0.000003    0.000004 Ang=   0.00 deg.
 Initial guess <Sx>= 0.0000 <Sy>= 0.0000 <Sz>= 1.0000 <S**2>= 2.0232 S= 1.0077
 ExpMin= 3.60D-02 ExpMax= 2.19D+04 ExpMxC= 3.30D+03 IAcc=3 IRadAn=         5 AccDes= 0.00D+00
 Harris functional with IExCor=  402 and IRadAn=       5 diagonalized for initial guess.
 HarFok:  IExCor=  402 AccDes= 0.00D+00 IRadAn=         5 IDoV= 1 UseB2=F ITyADJ=14
 ICtDFT=  3500011 ScaDFX=  1.000000  1.000000  1.000000  1.000000
 FoFCou: FMM=F IPFlag=           0 FMFlag=      100000 FMFlg1=           0
         NFxFlg=           0 DoJE=T BraDBF=F KetDBF=T FulRan=T
         wScrn=  0.000000 ICntrl=       500 IOpCl=  0 I1Cent=   200000004 NGrid=           0
         NMat0=    1 NMatS0=      1 NMatT0=    0 NMatD0=    1 NMtDS0=    0 NMtDT0=    0
 Symmetry not used in FoFCou.
 Requested convergence on RMS density matrix=1.00D-08 within 128 cycles.
 Requested convergence on MAX density matrix=1.00D-06.
 Requested convergence on             energy=1.00D-06.
 No special actions if energy rises.
 Inv3:  Mode=1 IEnd=    20546067.
 Iteration    1 A*A^-1 deviation from unit magnitude is 3.33D-15 for    290.
 Iteration    1 A*A^-1 deviation from orthogonality  is 1.83D-15 for   1496    338.
 Iteration    1 A^-1*A deviation from unit magnitude is 3.33D-15 for    290.
 Iteration    1 A^-1*A deviation from orthogonality  is 2.04D-15 for   1669    508.
 Error on total polarization charges =  0.05904
 SCF Done:  E(UB3LYP) =  -1129.78921634     A.U. after   20 cycles
            NFock= 20  Conv=0.65D-08     -V/T= 2.0076
 <Sx>= 0.0000 <Sy>= 0.0000 <Sz>= 1.0000 <S**2>= 2.0252 S= 1.0084
 <L.S>=  0.00000000000    
 SMD-CDS (non-electrostatic) energy       (kcal/mol) =      -0.37
 (included in total energy above)
 Annihilation of the first spin contaminant:
 S**2 before annihilation     2.0252,   after     2.0003
 DoSCS=F DFT=T ScalE2(SS,OS)=  1.000000  1.000000
 Range of M.O.s used for correlation:     1   440
 NBasis=   442 NAE=    70 NBE=    68 NFC=     0 NFV=     0
 NROrb=    440 NOA=    70 NOB=    68 NVA=   370 NVB=   372

 **** Warning!!: The largest alpha MO coefficient is  0.15122738D+03


 **** Warning!!: The largest beta MO coefficient is  0.17679644D+03

 Symmetrizing basis deriv contribution to polar:
 IMax=3 JMax=2 DiffMx= 0.00D+00
 D1PCM: PCM CHGder 1st derivatives, ID1Alg=3 FixD1E=F DoIter=F DoCFld=F I1PDM=0.
 Calling FoFJK, ICntrl=      2147 FMM=F ISym2X=0 I1Cent= 0 IOpClX= 1 NMat=1 NMatS=1 NMatT=0.
 -------------------------------------------------------------------
 Center     Atomic                   Forces (Hartrees/Bohr)
 Number     Number              X              Y              Z
 -------------------------------------------------------------------
      1        6          -0.000112110   -0.000044657    0.000160330
      2        6          -0.000206206    0.000145770    0.000022927
      3        6          -0.000299445    0.000268514   -0.000296773
      4        6          -0.000040144    0.000133303   -0.000124370
      5        6           0.000105517   -0.000038996    0.000072780
      6        6           0.000016373   -0.000054918    0.000068314
      7        1          -0.000013205   -0.000012616    0.000018258
      8        1          -0.000029384    0.000019115   -0.000016370
      9        1           0.000014644    0.000025126   -0.000016565
     10        1           0.000015866   -0.000011908    0.000012211
     11        1           0.000002133   -0.000016044    0.000002603
     12        6          -0.002718123    0.003420677   -0.004702980
     13        8          -0.000763204    0.001366373    0.001331842
     14        6          -0.000303269    0.000436410   -0.000373134
     15        6          -0.000301445   -0.000008080   -0.000331061
     16        6           0.000206932    0.000453498   -0.000268356
     17        6          -0.000055049   -0.000227856   -0.000085678
     18        1          -0.000043956   -0.000019489   -0.000037744
     19        6           0.000277429    0.000235743    0.000007832
     20        1          -0.000001867    0.000052865   -0.000013822
     21        6           0.000077127   -0.000036462    0.000090187
     22        1          -0.000002298   -0.000037027   -0.000003011
     23        1           0.000030417    0.000031089    0.000014056
     24        1           0.000003062   -0.000007157    0.000030471
     25        8           0.003316640   -0.005622232    0.004242131
     26       16           0.000313711   -0.000275903    0.000096017
     27        6           0.000165133   -0.000054218    0.000078020
     28        1           0.000008183    0.000000527    0.000019690
     29        1           0.000019151   -0.000003504    0.000011788
     30        1           0.000009785   -0.000000519    0.000004336
     31        6           0.000248665   -0.000101812   -0.000000175
     32        1           0.000023517   -0.000006114   -0.000001127
     33        1           0.000023811   -0.000009603   -0.000014693
     34        1           0.000011610    0.000000105    0.000002065
 -------------------------------------------------------------------
 Cartesian Forces:  Max     0.005622232 RMS     0.001028582
 IRC-IRC-IRC-IRC-IRC-IRC-IRC-IRC-IRC-IRC-IRC-IRC-IRC-IRC-IRC-IRC-IRC-IRC
 Pt  1 Step number   1 out of a maximum of  20
 Modified Bulirsch-Stoer Extrapolation Cycles:
    EPS =    0.000010000000000
      PEZero:  N= 2 I= 1 D=  9.55D-04 Err=  1.54D-03
      PEZero:  N= 3 I= 2 D=  9.55D-04 Err=  1.02D-03
      PEZero:  N= 3 I= 1 D=  1.91D-03 Err=  3.25D-07
 Maximum DWI energy   std dev =  0.000007394 at pt    28
 Maximum DWI gradient std dev =  0.086296995 at pt     5
 Point Number:   1          Path Number:   1
   CHANGE IN THE REACTION COORDINATE =    0.36643
   NET REACTION COORDINATE UP TO THIS POINT =    0.36643
  # OF POINTS ALONG THE PATH =   1
  # OF STEPS =   1

 Calculating another point on the path.
 IRC-IRC-IRC-IRC-IRC-IRC-IRC-IRC-IRC-IRC-IRC-IRC-IRC-IRC-IRC-IRC-IRC-IRC
                          Input orientation:                          
 ---------------------------------------------------------------------
 Center     Atomic      Atomic             Coordinates (Angstroms)
 Number     Number       Type             X           Y           Z
 ---------------------------------------------------------------------
      1          6           0        3.875361   -0.505460   -0.937375
      2          6           0        2.562720   -0.733613   -0.506707
      3          6           0        1.873465    0.244699    0.226072
      4          6           0        2.533950    1.447126    0.535740
      5          6           0        3.837774    1.678108    0.099162
      6          6           0        4.513788    0.701680   -0.643639
      7          1           0        4.395683   -1.275357   -1.500628
      8          1           0        2.088551   -1.680300   -0.740312
      9          1           0        2.010388    2.197390    1.117908
     10          1           0        4.328984    2.617587    0.338077
     11          1           0        5.530562    0.879455   -0.983092
     12          6           0        0.448001    0.065468    0.738594
     13          8           0        0.179838    0.587237    1.887565
     14          6           0       -0.280925   -1.215410    0.364629
     15          6           0       -0.528038   -1.551572   -0.973970
     16          6           0       -0.735168   -2.073756    1.376070
     17          6           0       -1.225387   -2.716960   -1.296728
     18          1           0       -0.193233   -0.888352   -1.765501
     19          6           0       -1.428918   -3.246631    1.053973
     20          1           0       -0.552337   -1.817318    2.415169
     21          6           0       -1.677717   -3.570185   -0.282900
     22          1           0       -1.419471   -2.957453   -2.338536
     23          1           0       -1.776703   -3.902269    1.847807
     24          1           0       -2.221443   -4.476637   -0.534708
     25          8           0       -0.359808    1.353854   -0.129567
     26         16           0       -2.780686    1.392768   -0.091045
     27          6           0       -2.825967    1.739688   -1.872950
     28          1           0       -3.774166    2.221973   -2.126983
     29          1           0       -1.990205    2.386243   -2.151527
     30          1           0       -2.748885    0.785091   -2.397325
     31          6           0       -2.874138    3.077569    0.578404
     32          1           0       -2.054484    3.682501    0.184292
     33          1           0       -3.836611    3.524830    0.313815
     34          1           0       -2.790259    3.002976    1.664748
 ---------------------------------------------------------------------
                    Distance matrix (angstroms):
                    1          2          3          4          5
     1  C    0.000000
     2  C    1.400198   0.000000
     3  C    2.433913   1.403258   0.000000
     4  C    2.789631   2.417259   1.406401   0.000000
     5  C    2.417394   2.794502   2.435011   1.394242   0.000000
     6  C    1.396802   2.426001   2.817185   2.422061   1.400772
     7  H    1.086614   2.154325   3.413743   3.876177   3.404930
     8  H    2.147503   1.084262   2.164667   3.406975   3.878583
     9  H    3.873979   3.396355   2.151075   1.084405   2.155652
    10  H    3.403818   3.881223   3.416536   2.152022   1.086733
    11  H    2.158651   3.411307   3.903761   3.407166   2.162094
    12  C    3.857671   2.580958   1.525369   2.510242   3.807893
    13  O    4.778196   3.627025   2.397136   2.847575   4.215315
    14  C    4.412931   3.012918   2.606245   3.878389   5.040497
    15  C    4.526103   3.231127   3.230156   4.543917   5.535591
    16  C    5.391527   4.027022   3.674602   4.877489   6.051346
    17  C    5.571130   4.348282   4.548981   5.901708   6.848411
    18  H    4.169635   3.033774   3.085678   4.264703   5.129591
    19  C    6.294034   4.968315   4.876530   6.164758   7.273429
    20  H    5.706577   4.406286   3.863751   4.869704   6.070829
    21  C    6.376327   5.106617   5.236725   6.601645   7.623071
    22  H    6.000897   4.915171   5.260648   6.579613   7.420878
    23  H    7.158308   5.866405   5.757698   6.994231   8.106832
    24  H    7.287208   6.074474   6.295878   7.671414   8.660069
    25  O    4.695344   3.611222   2.518772   2.970719   4.216296
    26  S    6.972983   5.765957   4.804138   5.351745   6.627338
    27  C    7.129080   6.084553   5.359622   5.883544   6.949710
    28  H    8.207881   7.177528   6.429792   6.890778   7.949412
    29  H    6.651388   5.759172   5.016685   5.345215   6.287479
    30  H    6.904898   5.839011   5.342318   6.078611   7.100283
    31  C    7.790470   6.727704   5.539768   5.648680   6.872985
    32  H    7.345761   6.426361   5.220059   5.116068   6.224431
    33  H    8.791088   7.730397   6.585737   6.704488   7.896370
    34  H    7.969357   6.879804   5.606086   5.660613   6.938095
                    6          7          8          9         10
     6  C    0.000000
     7  H    2.158021   0.000000
     8  H    3.400728   2.462704   0.000000
     9  H    3.406935   4.960477   4.300648   0.000000
    10  H    2.160699   4.305845   4.965310   2.482054   0.000000
    11  H    1.086583   2.489781   4.296362   4.306133   2.492064
    12  C    4.341193   4.732454   2.815365   2.670211   4.662162
    13  O    5.020280   5.720354   3.961142   2.556536   4.872232
    14  C    5.261284   5.035220   2.655454   4.179085   5.995318
    15  C    5.532294   4.959505   2.630154   4.987412   6.534066
    16  C    6.271667   5.936199   3.550673   5.084036   6.980815
    17  C    6.712060   5.806566   3.516596   6.360153   7.872802
    18  H    5.093410   4.612817   2.623878   4.763591   6.096483
    19  C    7.333949   6.658669   4.247993   6.439742   8.249546
    20  H    6.431740   6.333252   4.117053   4.936428   6.914477
    21  C    7.530850   6.605701   4.238593   6.987797   8.646074
    22  H    7.173945   6.111264   4.060992   7.091075   8.443344
    23  H    8.183759   7.497401   5.155162   7.216692   9.059096
    24  H    8.496480   7.414010   5.141773   8.073548   9.695250
    25  O    4.943839   5.604217   3.946336   2.808127   4.878574
    26  S    7.347946   7.784990   5.794374   5.006333   7.227152
    27  C    7.514031   7.834624   6.093577   5.704827   7.540071
    28  H    8.555804   8.908988   7.177886   6.632571   8.479038
    29  H    6.885739   7.389895   5.929971   5.170069   6.795866
    30  H    7.471867   7.489617   5.676675   6.082938   7.806197
    31  C    7.856188   8.724714   7.000330   4.992432   7.221794
    32  H    7.260369   8.308066   6.839537   4.427231   6.473512
    33  H    8.866570   9.700756   7.956891   6.049468   8.215877
    34  H    7.998357   8.942119   7.177756   4.898389   7.252048
                   11         12         13         14         15
    11  H    0.000000
    12  C    5.427634   0.000000
    13  O    6.079170   1.290072   0.000000
    14  C    6.322832   1.520471   2.404407   0.000000
    15  C    6.528140   2.549578   3.641973   1.402111   0.000000
    16  C    7.317546   2.526370   2.860026   1.402179   2.416250
    17  C    7.659988   3.832058   4.799176   2.430384   1.395921
    18  H    6.041452   2.755258   3.957452   2.156875   1.085577
    19  C    8.343176   3.819985   4.240462   2.432887   2.792375
    20  H    7.471440   2.712280   2.568332   2.154221   3.399628
    21  C    8.499933   4.333602   5.044362   2.813412   2.423662
    22  H    8.053698   4.700450   5.743043   3.411466   2.152486
    23  H    9.180141   4.682157   4.897478   3.414143   3.879092
    24  H    9.433046   5.420143   6.105438   3.900002   3.408310
    25  O    5.970764   1.751056   2.224351   2.617550   3.030316
    26  S    8.374728   3.588097   3.650819   3.641296   3.810920
    27  C    8.447687   4.510215   4.950200   4.496287   4.113518
    28  H    9.470418   5.539742   5.867121   5.497860   5.109445
    29  H    7.758710   4.436625   4.925421   4.714296   4.362449
    30  H    8.399894   4.535629   5.193924   4.209658   3.523932
    31  C    8.826605   4.487206   4.152400   5.019972   5.416918
    32  H    8.170237   4.433126   4.180191   5.212251   5.573789
    33  H    9.819568   5.523181   5.219005   5.925822   6.194748
    34  H    8.986460   4.469121   3.834960   5.077583   5.729257
                   16         17         18         19         20
    16  C    0.000000
    17  C    2.792467   0.000000
    18  H    3.401227   2.151487   0.000000
    19  C    1.400240   2.418217   3.877864   0.000000
    20  H    1.085778   3.878212   4.297665   2.159672   0.000000
    21  C    2.424846   1.400159   3.405001   1.397790   3.408606
    22  H    3.879109   1.086678   2.472490   3.404825   4.964830
    23  H    2.156568   3.405438   4.964580   1.086732   2.483544
    24  H    3.410854   2.160849   4.301660   2.159842   4.308093
    25  O    3.762492   4.322385   2.780560   4.869109   4.070513
    26  S    4.284082   4.556587   3.834347   4.966122   4.642338
    27  C    5.428621   4.770283   3.721481   5.948277   6.017445
    28  H    6.321406   5.619489   4.756876   6.747169   6.879476
    29  H    5.823285   5.230517   3.755142   6.505347   6.371193
    30  H    5.144567   3.974509   3.119450   5.468871   5.895545
    31  C    5.634502   6.309601   5.330072   6.504639   5.720523
    32  H    6.024568   6.620719   5.306471   7.011458   6.122195
    33  H    6.487796   6.955019   6.088837   7.224784   6.613675
    34  H    5.484518   6.628486   5.801170   6.425254   5.367184
                   21         22         23         24         25
    21  C    0.000000
    22  H    2.160503   0.000000
    23  H    2.158700   4.306479   0.000000
    24  H    1.086600   2.490959   2.490797   0.000000
    25  O    5.099663   4.958810   5.791754   6.133877   0.000000
    26  S    5.087657   5.082179   5.727525   5.912656   2.421497
    27  C    5.660520   4.925254   6.839346   6.387412   3.044699
    28  H    6.429995   5.693487   7.569355   7.058163   4.049832
    29  H    6.250477   5.377341   7.455577   7.054552   2.795057
    30  H    4.958490   3.972081   6.398251   5.606542   3.342740
    31  C    6.809252   6.859015   7.178710   7.663620   3.129580
    32  H    7.277478   7.131401   7.770017   8.192458   2.897073
    33  H    7.440171   7.409286   7.858635   8.206841   4.122849
    34  H    6.945324   7.309723   6.981633   7.817018   3.441840
                   26         27         28         29         30
    26  S    0.000000
    27  C    1.815926   0.000000
    28  H    2.412390   1.093716   0.000000
    29  H    2.420214   1.092766   1.791677   0.000000
    30  H    2.385206   1.091864   1.785754   1.788771   0.000000
    31  C    1.815338   2.793096   2.976779   2.951575   3.758472
    32  H    2.417862   2.932909   3.229929   2.672165   3.942325
    33  H    2.413417   2.998346   2.767459   3.283825   4.004947
    34  H    2.382367   3.756658   3.994403   3.947708   4.628300
                   31         32         33         34
    31  C    0.000000
    32  H    1.092291   0.000000
    33  H    1.093803   1.793771   0.000000
    34  H    1.092127   1.787420   1.786674   0.000000
 Symmetry turned off by external request.
 Stoichiometry    C15H16O2S(3)
 Framework group  C1[X(C15H16O2S)]
 Deg. of freedom    96
 Full point group                 C1      NOp   1
 Rotational constants (GHZ):           0.4415580           0.2939049           0.2127807
 Standard basis: 6-31++G(d,p) (6D, 7F)
   442 basis functions,   728 primitive gaussians,   442 cartesian basis functions
    70 alpha electrons       68 beta electrons
       nuclear repulsion energy      1383.5124956603 Hartrees.
 NAtoms=   34 NActive=   34 NUniq=   34 SFac= 1.00D+00 NAtFMM=   60 NAOKFM=F Big=F
 Integral buffers will be    131072 words long.
 Raffenetti 2 integral format.
 Two-electron integral symmetry is turned off.
 Force inversion solution in PCM.
 Force PCM accuracy= 1.00D-11.
 ------------------------------------------------------------------------------
 Polarizable Continuum Model (PCM)
 =================================
 Model                : PCM.
 Atomic radii         : SMD-Coulomb.
 Polarization charges : Total charges.
 Charge compensation  : None.
 Solution method      : Matrix inversion.
 Cavity type          : VdW (van der Waals Surface) (Alpha=1.000).
 Cavity algorithm     : GePol (No added spheres)
                        Default sphere list used, NSphG=   34.
                        Lebedev-Laikov grids with approx.  5.0 points / Ang**2.
                        Smoothing algorithm: York/Karplus (Gamma=1.0000).
                        Polarization charges: spherical gaussians, with
                                              point-specific exponents (IZeta= 3).
                        Self-potential: point-specific (ISelfS= 7).
                        Self-field    : sphere-specific E.n sum rule (ISelfD= 2).
 1st derivatives      : Analytical E(r).r(x)/FMM algorithm (CHGder, D1EAlg=3).
                        Cavity 1st derivative terms included.
 Solvent              : DiMethylSulfoxide, Eps=  46.826000 Eps(inf)=   2.007889
 ------------------------------------------------------------------------------
 ------------------------------------------------------------------------------
 Atomic radii for non-electrostatic terms: SMD-CDS.
 ------------------------------------------------------------------------------
 Nuclear repulsion after PCM non-electrostatic terms =     1383.5119274413 Hartrees.
 One-electron integrals computed using PRISM.
 NBasis=   442 RedAO= T EigKep=  1.09D-06  NBF=   442
 NBsUse=   440 1.00D-06 EigRej=  7.89D-07 NBFU=   440
 Initial guess from the checkpoint file:  "TS0-IRC.chk"
 B after Tr=     0.000018    0.000016   -0.000013
         Rot=    1.000000    0.000015   -0.000007    0.000006 Ang=   0.00 deg.
 Initial guess <Sx>= 0.0000 <Sy>= 0.0000 <Sz>= 1.0000 <S**2>= 2.0248 S= 1.0082
 ExpMin= 3.60D-02 ExpMax= 2.19D+04 ExpMxC= 3.30D+03 IAcc=3 IRadAn=         5 AccDes= 0.00D+00
 Harris functional with IExCor=  402 and IRadAn=       5 diagonalized for initial guess.
 HarFok:  IExCor=  402 AccDes= 0.00D+00 IRadAn=         5 IDoV= 1 UseB2=F ITyADJ=14
 ICtDFT=  3500011 ScaDFX=  1.000000  1.000000  1.000000  1.000000
 FoFCou: FMM=F IPFlag=           0 FMFlag=      100000 FMFlg1=           0
         NFxFlg=           0 DoJE=T BraDBF=F KetDBF=T FulRan=T
         wScrn=  0.000000 ICntrl=       500 IOpCl=  0 I1Cent=   200000004 NGrid=           0
         NMat0=    1 NMatS0=      1 NMatT0=    0 NMatD0=    1 NMtDS0=    0 NMtDT0=    0
 Symmetry not used in FoFCou.
 Requested convergence on RMS density matrix=1.00D-08 within 128 cycles.
 Requested convergence on MAX density matrix=1.00D-06.
 Requested convergence on             energy=1.00D-06.
 No special actions if energy rises.
 Inv3:  Mode=1 IEnd=    20546067.
 Iteration    1 A*A^-1 deviation from unit magnitude is 3.22D-15 for   1523.
 Iteration    1 A*A^-1 deviation from orthogonality  is 2.21D-15 for   1419    840.
 Iteration    1 A^-1*A deviation from unit magnitude is 3.22D-15 for   1523.
 Iteration    1 A^-1*A deviation from orthogonality  is 2.00D-15 for   1821   1146.
 Error on total polarization charges =  0.05909
 SCF Done:  E(UB3LYP) =  -1129.79083681     A.U. after   20 cycles
            NFock= 20  Conv=0.66D-08     -V/T= 2.0076
 <Sx>= 0.0000 <Sy>= 0.0000 <Sz>= 1.0000 <S**2>= 2.0253 S= 1.0084
 <L.S>=  0.00000000000    
 SMD-CDS (non-electrostatic) energy       (kcal/mol) =      -0.36
 (included in total energy above)
 Annihilation of the first spin contaminant:
 S**2 before annihilation     2.0253,   after     2.0003
 DoSCS=F DFT=T ScalE2(SS,OS)=  1.000000  1.000000
 Range of M.O.s used for correlation:     1   440
 NBasis=   442 NAE=    70 NBE=    68 NFC=     0 NFV=     0
 NROrb=    440 NOA=    70 NOB=    68 NVA=   370 NVB=   372

 **** Warning!!: The largest alpha MO coefficient is  0.15792577D+03


 **** Warning!!: The largest beta MO coefficient is  0.17245591D+03

 Symmetrizing basis deriv contribution to polar:
 IMax=3 JMax=2 DiffMx= 0.00D+00
 D1PCM: PCM CHGder 1st derivatives, ID1Alg=3 FixD1E=F DoIter=F DoCFld=F I1PDM=0.
 Calling FoFJK, ICntrl=      2147 FMM=F ISym2X=0 I1Cent= 0 IOpClX= 1 NMat=1 NMatS=1 NMatT=0.
 -------------------------------------------------------------------
 Center     Atomic                   Forces (Hartrees/Bohr)
 Number     Number              X              Y              Z
 -------------------------------------------------------------------
      1        6          -0.000224460   -0.000098810    0.000349610
      2        6          -0.000424276    0.000269796    0.000071048
      3        6          -0.000735198    0.000612628   -0.000646135
      4        6          -0.000056628    0.000248361   -0.000238257
      5        6           0.000228817   -0.000092718    0.000167653
      6        6           0.000033121   -0.000103086    0.000119737
      7        1          -0.000023493   -0.000018049    0.000041149
      8        1          -0.000056238    0.000043756   -0.000035470
      9        1           0.000024991    0.000056720   -0.000032469
     10        1           0.000028632   -0.000018111    0.000033461
     11        1           0.000002235   -0.000020477    0.000005982
     12        6          -0.006227608    0.007826044   -0.010312172
     13        8          -0.001544879    0.002817519    0.002857484
     14        6          -0.000637120    0.001068752   -0.000861931
     15        6          -0.000617294   -0.000080825   -0.000688441
     16        6           0.000488721    0.000983275   -0.000544357
     17        6          -0.000103670   -0.000497453   -0.000185506
     18        1          -0.000088621   -0.000034800   -0.000078668
     19        6           0.000600777    0.000509223    0.000012489
     20        1          -0.000011081    0.000105739   -0.000026565
     21        6           0.000134192   -0.000069745    0.000190469
     22        1           0.000001612   -0.000077159   -0.000011046
     23        1           0.000062290    0.000063196    0.000024109
     24        1           0.000005548   -0.000013325    0.000057071
     25        8           0.007550904   -0.012523691    0.009297107
     26       16           0.000564421   -0.000588811    0.000234445
     27        6           0.000336962   -0.000108477    0.000181557
     28        1           0.000021545    0.000001835    0.000033596
     29        1           0.000042749   -0.000011246    0.000019171
     30        1           0.000018382   -0.000003907    0.000003124
     31        6           0.000503304   -0.000213175   -0.000009671
     32        1           0.000045804   -0.000009109    0.000000241
     33        1           0.000042889   -0.000020857   -0.000033580
     34        1           0.000012671   -0.000003012    0.000004767
 -------------------------------------------------------------------
 Cartesian Forces:  Max     0.012523691 RMS     0.002288168
 IRC-IRC-IRC-IRC-IRC-IRC-IRC-IRC-IRC-IRC-IRC-IRC-IRC-IRC-IRC-IRC-IRC-IRC
 Pt  2 Step number   1 out of a maximum of  20
 Modified Bulirsch-Stoer Extrapolation Cycles:
    EPS =    0.000010000000000
      PEZero:  N= 2 I= 1 D=  1.91D-03 Err=  3.48D-05
      PEZero:  N= 3 I= 2 D=  1.91D-03 Err=  2.31D-05
      PEZero:  N= 3 I= 1 D=  3.82D-03 Err=  2.50D-07
 Maximum DWI energy   std dev =  0.000020060 at pt    67
 Maximum DWI gradient std dev =  0.046266065 at pt    55
 Point Number:   2          Path Number:   1
   CHANGE IN THE REACTION COORDINATE =    0.36639
   NET REACTION COORDINATE UP TO THIS POINT =    0.73282
  # OF POINTS ALONG THE PATH =   2
  # OF STEPS =   1

 Calculating another point on the path.
 IRC-IRC-IRC-IRC-IRC-IRC-IRC-IRC-IRC-IRC-IRC-IRC-IRC-IRC-IRC-IRC-IRC-IRC
                          Input orientation:                          
 ---------------------------------------------------------------------
 Center     Atomic      Atomic             Coordinates (Angstroms)
 Number     Number       Type             X           Y           Z
 ---------------------------------------------------------------------
      1          6           0        3.874876   -0.505670   -0.936463
      2          6           0        2.561650   -0.733052   -0.506421
      3          6           0        1.871625    0.246492    0.224158
      4          6           0        2.533863    1.447632    0.535221
      5          6           0        3.838305    1.677817    0.099631
      6          6           0        4.513857    0.701438   -0.643370
      7          1           0        4.394915   -1.275974   -1.499468
      8          1           0        2.086697   -1.678941   -0.741825
      9          1           0        2.010772    2.198903    1.116517
     10          1           0        4.329813    2.617024    0.339072
     11          1           0        5.530591    0.878879   -0.983130
     12          6           0        0.430545    0.087669    0.713598
     13          8           0        0.177304    0.591936    1.891673
     14          6           0       -0.282654   -1.212545    0.361887
     15          6           0       -0.529564   -1.551968   -0.975525
     16          6           0       -0.733778   -2.071216    1.374896
     17          6           0       -1.225609   -2.718197   -1.297205
     18          1           0       -0.196047   -0.889262   -1.768108
     19          6           0       -1.427384   -3.245332    1.053936
     20          1           0       -0.552697   -1.813521    2.414076
     21          6           0       -1.677415   -3.570358   -0.282440
     22          1           0       -1.419451   -2.959838   -2.338812
     23          1           0       -1.774815   -3.900157    1.848638
     24          1           0       -2.221428   -4.476998   -0.532987
     25          8           0       -0.344546    1.328871   -0.111147
     26         16           0       -2.780209    1.392219   -0.090820
     27          6           0       -2.825098    1.739401   -1.872504
     28          1           0       -3.773377    2.222106   -2.125714
     29          1           0       -1.989109    2.385788   -2.150708
     30          1           0       -2.748421    0.784915   -2.397069
     31          6           0       -2.872885    3.077047    0.578417
     32          1           0       -2.053257    3.682169    0.184288
     33          1           0       -3.835213    3.523926    0.312449
     34          1           0       -2.789924    3.002822    1.664801
 ---------------------------------------------------------------------
                    Distance matrix (angstroms):
                    1          2          3          4          5
     1  C    0.000000
     2  C    1.400429   0.000000
     3  C    2.434297   1.403348   0.000000
     4  C    2.789186   2.416852   1.406434   0.000000
     5  C    2.417114   2.794537   2.435576   1.394379   0.000000
     6  C    1.396893   2.426444   2.817973   2.422037   1.400620
     7  H    1.086639   2.154477   3.414057   3.875759   3.404675
     8  H    2.147565   1.084297   2.164872   3.406796   3.878660
     9  H    3.873542   3.396139   2.151181   1.084407   2.155335
    10  H    3.403701   3.881272   3.416916   2.152066   1.086749
    11  H    2.158830   3.411771   3.904547   3.407235   2.162060
    12  C    3.864993   2.589139   1.530193   2.511029   3.810296
    13  O    4.782796   3.632019   2.402221   2.850535   4.218233
    14  C    4.412532   3.012297   2.605508   3.878060   5.040364
    15  C    4.527180   3.232071   3.231007   4.545826   5.537666
    16  C    5.388229   4.023665   3.672070   4.874918   6.048594
    17  C    5.571388   4.348502   4.549372   5.903012   6.849767
    18  H    4.172672   3.036634   3.087770   4.268349   5.133647
    19  C    6.291375   4.965748   4.874918   6.163153   7.271559
    20  H    5.704383   4.404075   3.862219   4.867450   6.068525
    21  C    6.375578   5.105893   5.236475   6.601792   7.623155
    22  H    6.001618   4.915831   5.261230   6.581379   7.422792
    23  H    7.155302   5.863599   5.755881   6.992040   8.104316
    24  H    7.286918   6.074181   6.295849   7.671708   8.660388
    25  O    4.674421   3.585212   2.489054   2.952479   4.202670
    26  S    6.971890   5.764109   4.801193   5.351108   6.627410
    27  C    7.127845   6.082455   5.355743   5.882239   6.949393
    28  H    8.206757   7.175488   6.425807   6.889242   7.948969
    29  H    6.649906   5.756757   5.012170   5.343373   6.286812
    30  H    6.904132   5.837433   5.339059   6.077832   7.100404
    31  C    7.788646   6.725169   5.536056   5.647104   6.872201
    32  H    7.344171   6.424065   5.216336   5.114487   6.223753
    33  H    8.788794   7.727371   6.581593   6.702668   7.895334
    34  H    7.968416   6.878249   5.603825   5.660148   6.938215
                    6          7          8          9         10
     6  C    0.000000
     7  H    2.158056   0.000000
     8  H    3.401030   2.462576   0.000000
     9  H    3.406618   4.960070   4.300799   0.000000
    10  H    2.160680   4.305799   4.965403   2.481370   0.000000
    11  H    1.086586   2.489930   4.296636   4.305823   2.492235
    12  C    4.346437   4.740614   2.825245   2.667728   4.662853
    13  O    5.024354   5.725136   3.967112   2.558284   4.873898
    14  C    5.261215   5.034711   2.655094   4.179383   5.995078
    15  C    5.533919   4.959958   2.629745   4.989887   6.536222
    16  C    6.268866   5.932780   3.548164   5.082640   6.978000
    17  C    6.712889   5.806136   3.515661   6.362239   7.874306
    18  H    5.096916   4.615046   2.624456   4.767376   6.100628
    19  C    7.331861   6.655630   4.245833   6.439296   8.247640
    20  H    6.429850   6.331165   4.116336   4.935037   6.911894
    21  C    7.530628   6.604435   4.237574   6.988861   8.646200
    22  H    7.175208   6.111199   4.060066   7.093542   8.445501
    23  H    8.181209   7.494113   5.153210   7.215622   9.056430
    24  H    8.496614   7.413275   5.141272   8.074654   9.695587
    25  O    4.927577   5.583471   3.918626   2.794930   4.869463
    26  S    7.347509   7.783698   5.791597   5.006185   7.227542
    27  C    7.513216   7.833278   6.090093   5.703598   7.540162
    28  H    8.555000   8.907847   7.174523   6.630910   8.478963
    29  H    6.884597   7.388395   5.926143   5.168049   6.795679
    30  H    7.471486   7.488671   5.673516   6.082315   7.806695
    31  C    7.854950   8.722805   6.997136   4.991071   7.221340
    32  H    7.259254   8.306452   6.836549   4.425546   6.473180
    33  H    8.864931   9.698304   7.953008   6.047954   8.215280
    34  H    7.998078   8.941064   7.175805   4.898324   7.252383
                   11         12         13         14         15
    11  H    0.000000
    12  C    5.432805   0.000000
    13  O    6.083134   1.306245   0.000000
    14  C    6.322731   1.524109   2.409971   0.000000
    15  C    6.529514   2.542313   3.649221   1.401729   0.000000
    16  C    7.314757   2.540423   2.861731   1.402504   2.415741
    17  C    7.660538   3.828715   4.805631   2.430790   1.395725
    18  H    6.044575   2.739685   3.965770   2.156128   1.085633
    19  C    8.340993   3.831008   4.242812   2.433426   2.791465
    20  H    7.469700   2.733663   2.567495   2.155360   3.399756
    21  C    8.499531   4.337828   5.048905   2.814214   2.423186
    22  H    8.054607   4.693292   5.749933   3.411614   2.152335
    23  H    9.177530   4.696241   4.898114   3.414709   3.878214
    24  H    9.433019   5.424309   6.109582   3.900808   3.407939
    25  O    5.956516   1.679748   2.196973   2.585805   3.013405
    26  S    8.374313   3.557791   3.649330   3.636966   3.810032
    27  C    8.446835   4.473852   4.949760   4.491159   4.111831
    28  H    9.469613   5.503678   5.865555   5.492734   5.107728
    29  H    7.757571   4.397764   4.924642   4.708834   4.360877
    30  H    8.399410   4.502024   5.195230   4.204960   3.522092
    31  C    8.825462   4.457275   4.147778   5.015654   5.416056
    32  H    8.169213   4.401121   4.176135   5.208148   5.573418
    33  H    9.817998   5.492310   5.214480   5.920919   6.192809
    34  H    8.986303   4.446833   3.829919   5.074772   5.729455
                   16         17         18         19         20
    16  C    0.000000
    17  C    2.792957   0.000000
    18  H    3.400683   2.150988   0.000000
    19  C    1.400947   2.417943   3.877007   0.000000
    20  H    1.085859   3.878769   4.297919   2.159893   0.000000
    21  C    2.425828   1.400020   3.404400   1.397876   3.409202
    22  H    3.879616   1.086697   2.471781   3.404748   4.965404
    23  H    2.157131   3.405141   4.963753   1.086764   2.483413
    24  H    3.411878   2.160802   4.301109   2.160054   4.308590
    25  O    3.731007   4.308337   2.772668   4.842860   4.036670
    26  S    4.281540   4.557155   3.833581   4.964623   4.638219
    27  C    5.425867   4.770693   3.719231   5.946866   6.013471
    28  H    6.318706   5.619976   4.754554   6.745868   6.875227
    29  H    5.819847   5.230875   3.753320   6.503444   6.366689
    30  H    5.142372   3.974978   3.116581   5.467858   5.892384
    31  C    5.631587   6.310018   5.329470   6.502928   5.715818
    32  H    6.021629   6.621518   5.306511   7.009870   6.117699
    33  H    6.484852   6.954503   6.086746   7.222901   6.609091
    34  H    5.482485   6.629526   5.801843   6.424103   5.363185
                   21         22         23         24         25
    21  C    0.000000
    22  H    2.160543   0.000000
    23  H    2.158645   4.306416   0.000000
    24  H    1.086609   2.491174   2.490853   0.000000
    25  O    5.080190   4.950852   5.764474   6.116270   0.000000
    26  S    5.087244   5.083850   5.725518   5.912314   2.436571
    27  C    5.660302   4.927081   6.837734   6.387671   3.069862
    28  H    6.429880   5.695517   7.567815   7.058563   4.075933
    29  H    6.250060   5.379182   7.453442   7.054702   2.825150
    30  H    4.958540   3.974007   6.397174   5.607161   3.361539
    31  C    6.808687   6.860516   7.176391   7.663107   3.150256
    32  H    7.277242   7.133302   7.767835   8.192361   2.923181
    33  H    7.439009   7.409742   7.856343   8.205721   4.145172
    34  H    6.945223   7.311663   6.979638   7.816724   3.454848
                   26         27         28         29         30
    26  S    0.000000
    27  C    1.815751   0.000000
    28  H    2.411616   1.093778   0.000000
    29  H    2.419950   1.092745   1.791934   0.000000
    30  H    2.385082   1.091829   1.785969   1.788866   0.000000
    31  C    1.815244   2.792597   2.975590   2.950767   3.758042
    32  H    2.418267   2.932658   3.229041   2.671502   3.942174
    33  H    2.412433   2.996478   2.764634   3.281859   4.003097
    34  H    2.382507   3.756328   3.993082   3.947170   4.628134
                   31         32         33         34
    31  C    0.000000
    32  H    1.092383   0.000000
    33  H    1.093854   1.793554   0.000000
    34  H    1.092072   1.787768   1.786907   0.000000
 Symmetry turned off by external request.
 Stoichiometry    C15H16O2S(3)
 Framework group  C1[X(C15H16O2S)]
 Deg. of freedom    96
 Full point group                 C1      NOp   1
 Rotational constants (GHZ):           0.4421926           0.2941034           0.2129678
 Standard basis: 6-31++G(d,p) (6D, 7F)
   442 basis functions,   728 primitive gaussians,   442 cartesian basis functions
    70 alpha electrons       68 beta electrons
       nuclear repulsion energy      1384.3892095790 Hartrees.
 NAtoms=   34 NActive=   34 NUniq=   34 SFac= 1.00D+00 NAtFMM=   60 NAOKFM=F Big=F
 Integral buffers will be    131072 words long.
 Raffenetti 2 integral format.
 Two-electron integral symmetry is turned off.
 Force inversion solution in PCM.
 Force PCM accuracy= 1.00D-11.
 ------------------------------------------------------------------------------
 Polarizable Continuum Model (PCM)
 =================================
 Model                : PCM.
 Atomic radii         : SMD-Coulomb.
 Polarization charges : Total charges.
 Charge compensation  : None.
 Solution method      : Matrix inversion.
 Cavity type          : VdW (van der Waals Surface) (Alpha=1.000).
 Cavity algorithm     : GePol (No added spheres)
                        Default sphere list used, NSphG=   34.
                        Lebedev-Laikov grids with approx.  5.0 points / Ang**2.
                        Smoothing algorithm: York/Karplus (Gamma=1.0000).
                        Polarization charges: spherical gaussians, with
                                              point-specific exponents (IZeta= 3).
                        Self-potential: point-specific (ISelfS= 7).
                        Self-field    : sphere-specific E.n sum rule (ISelfD= 2).
 1st derivatives      : Analytical E(r).r(x)/FMM algorithm (CHGder, D1EAlg=3).
                        Cavity 1st derivative terms included.
 Solvent              : DiMethylSulfoxide, Eps=  46.826000 Eps(inf)=   2.007889
 ------------------------------------------------------------------------------
 ------------------------------------------------------------------------------
 Atomic radii for non-electrostatic terms: SMD-CDS.
 ------------------------------------------------------------------------------
 Nuclear repulsion after PCM non-electrostatic terms =     1384.3886664032 Hartrees.
 One-electron integrals computed using PRISM.
 NBasis=   442 RedAO= T EigKep=  1.09D-06  NBF=   442
 NBsUse=   440 1.00D-06 EigRej=  8.06D-07 NBFU=   440
 Initial guess from the checkpoint file:  "TS0-IRC.chk"
 B after Tr=     0.000018    0.000013   -0.000009
         Rot=    1.000000    0.000013   -0.000003    0.000004 Ang=   0.00 deg.
 Initial guess <Sx>= 0.0000 <Sy>= 0.0000 <Sz>= 1.0000 <S**2>= 2.0248 S= 1.0082
 ExpMin= 3.60D-02 ExpMax= 2.19D+04 ExpMxC= 3.30D+03 IAcc=3 IRadAn=         5 AccDes= 0.00D+00
 Harris functional with IExCor=  402 and IRadAn=       5 diagonalized for initial guess.
 HarFok:  IExCor=  402 AccDes= 0.00D+00 IRadAn=         5 IDoV= 1 UseB2=F ITyADJ=14
 ICtDFT=  3500011 ScaDFX=  1.000000  1.000000  1.000000  1.000000
 FoFCou: FMM=F IPFlag=           0 FMFlag=      100000 FMFlg1=           0
         NFxFlg=           0 DoJE=T BraDBF=F KetDBF=T FulRan=T
         wScrn=  0.000000 ICntrl=       500 IOpCl=  0 I1Cent=   200000004 NGrid=           0
         NMat0=    1 NMatS0=      1 NMatT0=    0 NMatD0=    1 NMtDS0=    0 NMtDT0=    0
 Symmetry not used in FoFCou.
 Requested convergence on RMS density matrix=1.00D-08 within 128 cycles.
 Requested convergence on MAX density matrix=1.00D-06.
 Requested convergence on             energy=1.00D-06.
 No special actions if energy rises.
 Inv3:  Mode=1 IEnd=    20561772.
 Iteration    1 A*A^-1 deviation from unit magnitude is 3.11D-15 for    508.
 Iteration    1 A*A^-1 deviation from orthogonality  is 3.18D-15 for   1394    411.
 Iteration    1 A^-1*A deviation from unit magnitude is 3.33D-15 for    508.
 Iteration    1 A^-1*A deviation from orthogonality  is 1.87D-15 for   1390    808.
 Restarting incremental Fock formation.
 Error on total polarization charges =  0.05914
 SCF Done:  E(UB3LYP) =  -1129.79368740     A.U. after   21 cycles
            NFock= 21  Conv=0.96D-08     -V/T= 2.0076
 <Sx>= 0.0000 <Sy>= 0.0000 <Sz>= 1.0000 <S**2>= 2.0234 S= 1.0078
 <L.S>=  0.00000000000    
 SMD-CDS (non-electrostatic) energy       (kcal/mol) =      -0.34
 (included in total energy above)
 Annihilation of the first spin contaminant:
 S**2 before annihilation     2.0234,   after     2.0002
 DoSCS=F DFT=T ScalE2(SS,OS)=  1.000000  1.000000
 Range of M.O.s used for correlation:     1   440
 NBasis=   442 NAE=    70 NBE=    68 NFC=     0 NFV=     0
 NROrb=    440 NOA=    70 NOB=    68 NVA=   370 NVB=   372

 **** Warning!!: The largest alpha MO coefficient is  0.16410801D+03


 **** Warning!!: The largest beta MO coefficient is  0.16650111D+03

 Symmetrizing basis deriv contribution to polar:
 IMax=3 JMax=2 DiffMx= 0.00D+00
 D1PCM: PCM CHGder 1st derivatives, ID1Alg=3 FixD1E=F DoIter=F DoCFld=F I1PDM=0.
 Calling FoFJK, ICntrl=      2147 FMM=F ISym2X=0 I1Cent= 0 IOpClX= 1 NMat=1 NMatS=1 NMatT=0.
 -------------------------------------------------------------------
 Center     Atomic                   Forces (Hartrees/Bohr)
 Number     Number              X              Y              Z
 -------------------------------------------------------------------
      1        6          -0.000309393   -0.000139871    0.000562895
      2        6          -0.000658218    0.000353465    0.000149621
      3        6          -0.001243893    0.001090164   -0.001102130
      4        6          -0.000058051    0.000325720   -0.000325227
      5        6           0.000327621   -0.000158837    0.000298442
      6        6           0.000041266   -0.000143787    0.000167358
      7        1          -0.000036635   -0.000029457    0.000057283
      8        1          -0.000086885    0.000066219   -0.000069486
      9        1           0.000025332    0.000082526   -0.000064449
     10        1           0.000041725   -0.000028397    0.000048227
     11        1          -0.000000107   -0.000027399   -0.000002916
     12        6          -0.009793574    0.012267489   -0.014532468
     13        8          -0.001996864    0.003713809    0.003698104
     14        6          -0.001021365    0.001863647   -0.001579383
     15        6          -0.000928820   -0.000231923   -0.000993561
     16        6           0.000812744    0.001546764   -0.000756223
     17        6          -0.000132354   -0.000762428   -0.000297028
     18        1          -0.000141013   -0.000043477   -0.000119189
     19        6           0.000940826    0.000792181   -0.000007030
     20        1          -0.000021757    0.000167664   -0.000044650
     21        6           0.000188597   -0.000102950    0.000282180
     22        1          -0.000000385   -0.000115913   -0.000014174
     23        1           0.000091214    0.000100275    0.000039615
     24        1          -0.000000213   -0.000016445    0.000085464
     25        8           0.011735624   -0.019092782    0.013815443
     26       16           0.000691929   -0.000919312    0.000384767
     27        6           0.000518503   -0.000172216    0.000287654
     28        1           0.000040645    0.000009413    0.000050870
     29        1           0.000060348   -0.000015288    0.000028211
     30        1           0.000020194   -0.000006592    0.000006184
     31        6           0.000742991   -0.000326110   -0.000013514
     32        1           0.000068477   -0.000014446    0.000006474
     33        1           0.000067527   -0.000029860   -0.000054772
     34        1           0.000013964   -0.000001845    0.000007406
 -------------------------------------------------------------------
 Cartesian Forces:  Max     0.019092782 RMS     0.003437362
 IRC-IRC-IRC-IRC-IRC-IRC-IRC-IRC-IRC-IRC-IRC-IRC-IRC-IRC-IRC-IRC-IRC-IRC
 Pt  3 Step number   1 out of a maximum of  20
 Modified Bulirsch-Stoer Extrapolation Cycles:
    EPS =    0.000010000000000
      PEZero:  N= 2 I= 1 D=  1.91D-03 Err=  3.25D-05
      PEZero:  N= 3 I= 2 D=  1.91D-03 Err=  2.17D-05
      PEZero:  N= 3 I= 1 D=  3.82D-03 Err=  4.51D-08
 Maximum DWI energy   std dev =  0.000009925 at pt    37
 Maximum DWI gradient std dev =  0.014392735 at pt    28
 Point Number:   3          Path Number:   1
   CHANGE IN THE REACTION COORDINATE =    0.36647
   NET REACTION COORDINATE UP TO THIS POINT =    1.09929
  # OF POINTS ALONG THE PATH =   3
  # OF STEPS =   1

 Calculating another point on the path.
 IRC-IRC-IRC-IRC-IRC-IRC-IRC-IRC-IRC-IRC-IRC-IRC-IRC-IRC-IRC-IRC-IRC-IRC
                          Input orientation:                          
 ---------------------------------------------------------------------
 Center     Atomic      Atomic             Coordinates (Angstroms)
 Number     Number       Type             X           Y           Z
 ---------------------------------------------------------------------
      1          6           0        3.874331   -0.505894   -0.935464
      2          6           0        2.560462   -0.732438   -0.506119
      3          6           0        1.869502    0.248414    0.222187
      4          6           0        2.533731    1.448177    0.534683
      5          6           0        3.838842    1.677511    0.100161
      6          6           0        4.513908    0.701186   -0.643075
      7          1           0        4.394070   -1.276612   -1.498241
      8          1           0        2.084804   -1.677563   -0.743347
      9          1           0        2.011216    2.200564    1.115071
     10          1           0        4.330653    2.616444    0.340115
     11          1           0        5.530576    0.878294   -0.983218
     12          6           0        0.413059    0.109747    0.688799
     13          8           0        0.174921    0.596406    1.896261
     14          6           0       -0.284494   -1.209319    0.359003
     15          6           0       -0.531167   -1.552376   -0.977195
     16          6           0       -0.732336   -2.068477    1.373614
     17          6           0       -1.225830   -2.719515   -1.297718
     18          1           0       -0.199038   -0.890150   -1.770832
     19          6           0       -1.425727   -3.243923    1.053890
     20          1           0       -0.553067   -1.809748    2.412943
     21          6           0       -1.677086   -3.570537   -0.281944
     22          1           0       -1.419468   -2.962309   -2.339109
     23          1           0       -1.772802   -3.897906    1.849500
     24          1           0       -2.221443   -4.477352   -0.531157
     25          8           0       -0.328961    1.303765   -0.093243
     26         16           0       -2.779806    1.391607   -0.090558
     27          6           0       -2.824181    1.739104   -1.872016
     28          1           0       -3.772456    2.222337   -2.124530
     29          1           0       -1.987927    2.385283   -2.149913
     30          1           0       -2.748016    0.784759   -2.396848
     31          6           0       -2.871593    3.076492    0.578421
     32          1           0       -2.051867    3.681741    0.184414
     33          1           0       -3.833698    3.523212    0.311132
     34          1           0       -2.789640    3.002694    1.664870
 ---------------------------------------------------------------------
                    Distance matrix (angstroms):
                    1          2          3          4          5
     1  C    0.000000
     2  C    1.400682   0.000000
     3  C    2.434846   1.403541   0.000000
     4  C    2.788715   2.416416   1.406515   0.000000
     5  C    2.416824   2.794582   2.436290   1.394531   0.000000
     6  C    1.396994   2.426930   2.818965   2.422026   1.400473
     7  H    1.086670   2.154657   3.414530   3.875321   3.404410
     8  H    2.147585   1.084337   2.165178   3.406632   3.878747
     9  H    3.873088   3.395944   2.151329   1.084416   2.154958
    10  H    3.403576   3.881328   3.417417   2.152123   1.086762
    11  H    2.159029   3.412281   3.905536   3.407325   2.162041
    12  C    3.872680   2.597777   1.535638   2.512449   3.813184
    13  O    4.787417   3.637040   2.407328   2.853663   4.221265
    14  C    4.412061   3.011582   2.604497   3.877569   5.040108
    15  C    4.528275   3.233014   3.231807   4.547823   5.539842
    16  C    5.384690   4.020064   3.669241   4.872151   6.045642
    17  C    5.571624   4.348691   4.549703   5.904376   6.851191
    18  H    4.175862   3.039607   3.089872   4.272142   5.137896
    19  C    6.288477   4.962951   4.873056   6.161387   7.269511
    20  H    5.702081   4.401771   3.860607   4.865210   6.066202
    21  C    6.374743   5.105082   5.236107   6.601920   7.623219
    22  H    6.002374   4.916504   5.261778   6.583225   7.424809
    23  H    7.152054   5.860572   5.753825   6.989677   8.101606
    24  H    7.286590   6.073847   6.295730   7.672000   8.660713
    25  O    4.653157   3.558843   2.458964   2.934307   4.188995
    26  S    6.970790   5.762180   4.797996   5.350496   6.627565
    27  C    7.126514   6.080179   5.351496   5.880822   6.949040
    28  H    8.205515   7.173270   6.421460   6.887579   7.948456
    29  H    6.648298   5.754137   5.007278   5.341406   6.286097
    30  H    6.903398   5.835810   5.335586   6.077076   7.100617
    31  C    7.786708   6.722454   5.531990   5.645428   6.871377
    32  H    7.342359   6.421479   5.212130   5.112652   6.222901
    33  H    8.786433   7.724231   6.577135   6.700739   7.894238
    34  H    7.967462   6.876627   5.601339   5.659694   6.938386
                    6          7          8          9         10
     6  C    0.000000
     7  H    2.158091   0.000000
     8  H    3.401330   2.462383   0.000000
     9  H    3.406270   4.959652   4.301046   0.000000
    10  H    2.160662   4.305748   4.965503   2.480584   0.000000
    11  H    1.086590   2.490084   4.296892   4.305474   2.492427
    12  C    4.352086   4.749061   2.835534   2.665958   4.663974
    13  O    5.028520   5.729926   3.973175   2.560383   4.875679
    14  C    5.261069   5.034167   2.654807   4.179621   5.994698
    15  C    5.535608   4.960392   2.629385   4.992580   6.538475
    16  C    6.265872   5.929135   3.545507   5.081204   6.974989
    17  C    6.713743   5.805640   3.514725   6.364527   7.875879
    18  H    5.100593   4.617391   2.625201   4.771391   6.104949
    19  C    7.329586   6.652346   4.243510   6.438847   8.245561
    20  H    6.427929   6.328962   4.115581   4.933825   6.909306
    21  C    7.530367   6.603059   4.236515   6.990052   8.646306
    22  H    7.176536   6.111125   4.059181   7.096211   8.447758
    23  H    8.178466   7.490584   5.151107   7.214535   9.053572
    24  H    8.496748   7.412489   5.140779   8.075892   9.695928
    25  O    4.911089   5.562319   3.890658   2.782212   4.860343
    26  S    7.347123   7.782381   5.788814   5.006181   7.228024
    27  C    7.512331   7.831819   6.086513   5.702342   7.540219
    28  H    8.554089   8.906572   7.171080   6.629205   8.478807
    29  H    6.883357   7.386747   5.922186   5.165985   6.795450
    30  H    7.471160   7.487732   5.670383   6.081806   7.807278
    31  C    7.853646   8.720773   6.993853   4.989696   7.220857
    32  H    7.257951   8.304619   6.833369   4.423647   6.472686
    33  H    8.863231   9.695788   7.949129   6.046382   8.214602
    34  H    7.997835   8.939990   7.173878   4.898359   7.252775
                   11         12         13         14         15
    11  H    0.000000
    12  C    5.438317   0.000000
    13  O    6.087191   1.323446   0.000000
    14  C    6.322557   1.528162   2.415547   0.000000
    15  C    6.530920   2.535695   3.656853   1.401414   0.000000
    16  C    7.311784   2.554517   2.863194   1.402908   2.415188
    17  C    7.661081   3.825824   4.812373   2.431364   1.395531
    18  H    6.047827   2.724746   3.974577   2.155312   1.085685
    19  C    8.338623   3.842073   4.244972   2.434110   2.790497
    20  H    7.467945   2.755092   2.566419   2.156691   3.399964
    21  C    8.499074   4.342296   5.053506   2.815222   2.422700
    22  H    8.055543   4.686567   5.757160   3.411884   2.152162
    23  H    9.174732   4.710254   4.898434   3.415427   3.877289
    24  H    9.432979   5.428661   6.113750   3.901819   3.407560
    25  O    5.941991   1.608684   2.170802   2.553840   2.996632
    26  S    8.373935   3.527739   3.648315   3.632286   3.809139
    27  C    8.445882   4.437600   4.949776   4.485605   4.110043
    28  H    9.468656   5.467759   5.864486   5.487265   5.105956
    29  H    7.756293   4.359023   4.924380   4.702926   4.359194
    30  H    8.398939   4.468696   5.197097   4.200000   3.520231
    31  C    8.824241   4.427493   4.143522   5.010928   5.415159
    32  H    8.167994   4.369142   4.172325   5.203514   5.572956
    33  H    9.816342   5.461622   5.210360   5.915741   6.190968
    34  H    8.986181   4.424832   3.825230   5.071696   5.729735
                   16         17         18         19         20
    16  C    0.000000
    17  C    2.793456   0.000000
    18  H    3.400059   2.150516   0.000000
    19  C    1.401672   2.417648   3.876089   0.000000
    20  H    1.085948   3.879341   4.298252   2.159957   0.000000
    21  C    2.426851   1.399880   3.403804   1.397967   3.409723
    22  H    3.880129   1.086711   2.471079   3.404672   4.965989
    23  H    2.157741   3.404814   4.962875   1.086807   2.483068
    24  H    3.412956   2.160752   4.300573   2.160298   4.308980
    25  O    3.699514   4.294406   2.764859   4.816667   4.003144
    26  S    4.278798   4.557785   3.832766   4.963006   4.634064
    27  C    5.422877   4.771145   3.716798   5.945347   6.009424
    28  H    6.315886   5.620571   4.752051   6.744589   6.871014
    29  H    5.816161   5.231251   3.751305   6.501414   6.362135
    30  H    5.140068   3.975559   3.113599   5.466838   5.889257
    31  C    5.628450   6.310477   5.328769   6.501095   5.711074
    32  H    6.018336   6.622321   5.306425   7.008057   6.113035
    33  H    6.481843   6.954208   6.084660   7.221089   6.604590
    34  H    5.480338   6.630694   5.802542   6.422910   5.359241
                   21         22         23         24         25
    21  C    0.000000
    22  H    2.160610   0.000000
    23  H    2.158561   4.306348   0.000000
    24  H    1.086621   2.491427   2.490896   0.000000
    25  O    5.060817   4.942925   5.737274   6.098735   0.000000
    26  S    5.086796   5.085577   5.723358   5.911901   2.452420
    27  C    5.660074   4.928963   6.836005   6.387919   3.095105
    28  H    6.429859   5.697644   7.566301   7.059058   4.102140
    29  H    6.249617   5.381048   7.451178   7.054832   2.855125
    30  H    4.958660   3.976039   6.396082   5.607841   3.380501
    31  C    6.808088   6.862052   7.173926   7.662533   3.171540
    32  H    7.276914   7.135229   7.765400   8.192166   2.949621
    33  H    7.438010   7.410416   7.854098   8.204745   4.168050
    34  H    6.945158   7.313719   6.977559   7.816422   3.468755
                   26         27         28         29         30
    26  S    0.000000
    27  C    1.815576   0.000000
    28  H    2.410915   1.093848   0.000000
    29  H    2.419795   1.092746   1.792132   0.000000
    30  H    2.385005   1.091798   1.786132   1.788963   0.000000
    31  C    1.815157   2.792042   2.974404   2.949990   3.757597
    32  H    2.418722   2.932441   3.228236   2.670950   3.942086
    33  H    2.411594   2.994713   2.761970   3.280015   4.001374
    34  H    2.382692   3.755984   3.991796   3.946709   4.628015
                   31         32         33         34
    31  C    0.000000
    32  H    1.092483   0.000000
    33  H    1.093914   1.793352   0.000000
    34  H    1.092032   1.788062   1.787065   0.000000
 Symmetry turned off by external request.
 Stoichiometry    C15H16O2S(3)
 Framework group  C1[X(C15H16O2S)]
 Deg. of freedom    96
 Full point group                 C1      NOp   1
 Rotational constants (GHZ):           0.4428107           0.2942960           0.2131570
 Standard basis: 6-31++G(d,p) (6D, 7F)
   442 basis functions,   728 primitive gaussians,   442 cartesian basis functions
    70 alpha electrons       68 beta electrons
       nuclear repulsion energy      1385.2951343484 Hartrees.
 NAtoms=   34 NActive=   34 NUniq=   34 SFac= 1.00D+00 NAtFMM=   60 NAOKFM=F Big=F
 Integral buffers will be    131072 words long.
 Raffenetti 2 integral format.
 Two-electron integral symmetry is turned off.
 Force inversion solution in PCM.
 Force PCM accuracy= 1.00D-11.
 ------------------------------------------------------------------------------
 Polarizable Continuum Model (PCM)
 =================================
 Model                : PCM.
 Atomic radii         : SMD-Coulomb.
 Polarization charges : Total charges.
 Charge compensation  : None.
 Solution method      : Matrix inversion.
 Cavity type          : VdW (van der Waals Surface) (Alpha=1.000).
 Cavity algorithm     : GePol (No added spheres)
                        Default sphere list used, NSphG=   34.
                        Lebedev-Laikov grids with approx.  5.0 points / Ang**2.
                        Smoothing algorithm: York/Karplus (Gamma=1.0000).
                        Polarization charges: spherical gaussians, with
                                              point-specific exponents (IZeta= 3).
                        Self-potential: point-specific (ISelfS= 7).
                        Self-field    : sphere-specific E.n sum rule (ISelfD= 2).
 1st derivatives      : Analytical E(r).r(x)/FMM algorithm (CHGder, D1EAlg=3).
                        Cavity 1st derivative terms included.
 Solvent              : DiMethylSulfoxide, Eps=  46.826000 Eps(inf)=   2.007889
 ------------------------------------------------------------------------------
 ------------------------------------------------------------------------------
 Atomic radii for non-electrostatic terms: SMD-CDS.
 ------------------------------------------------------------------------------
 Nuclear repulsion after PCM non-electrostatic terms =     1385.2946248385 Hartrees.
 One-electron integrals computed using PRISM.
 NBasis=   442 RedAO= T EigKep=  1.10D-06  NBF=   442
 NBsUse=   440 1.00D-06 EigRej=  8.18D-07 NBFU=   440
 Initial guess from the checkpoint file:  "TS0-IRC.chk"
 B after Tr=     0.000020    0.000013   -0.000007
         Rot=    1.000000    0.000012   -0.000003    0.000004 Ang=   0.00 deg.
 Initial guess <Sx>= 0.0000 <Sy>= 0.0000 <Sz>= 1.0000 <S**2>= 2.0228 S= 1.0076
 ExpMin= 3.60D-02 ExpMax= 2.19D+04 ExpMxC= 3.30D+03 IAcc=3 IRadAn=         5 AccDes= 0.00D+00
 Harris functional with IExCor=  402 and IRadAn=       5 diagonalized for initial guess.
 HarFok:  IExCor=  402 AccDes= 0.00D+00 IRadAn=         5 IDoV= 1 UseB2=F ITyADJ=14
 ICtDFT=  3500011 ScaDFX=  1.000000  1.000000  1.000000  1.000000
 FoFCou: FMM=F IPFlag=           0 FMFlag=      100000 FMFlg1=           0
         NFxFlg=           0 DoJE=T BraDBF=F KetDBF=T FulRan=T
         wScrn=  0.000000 ICntrl=       500 IOpCl=  0 I1Cent=   200000004 NGrid=           0
         NMat0=    1 NMatS0=      1 NMatT0=    0 NMatD0=    1 NMtDS0=    0 NMtDT0=    0
 Symmetry not used in FoFCou.
 Requested convergence on RMS density matrix=1.00D-08 within 128 cycles.
 Requested convergence on MAX density matrix=1.00D-06.
 Requested convergence on             energy=1.00D-06.
 No special actions if energy rises.
 Inv3:  Mode=1 IEnd=    20561772.
 Iteration    1 A*A^-1 deviation from unit magnitude is 3.77D-15 for    108.
 Iteration    1 A*A^-1 deviation from orthogonality  is 2.13D-15 for   1534    300.
 Iteration    1 A^-1*A deviation from unit magnitude is 3.33D-15 for    288.
 Iteration    1 A^-1*A deviation from orthogonality  is 1.77D-15 for   1179    198.
 Restarting incremental Fock formation.
 Error on total polarization charges =  0.05919
 SCF Done:  E(UB3LYP) =  -1129.79743141     A.U. after   21 cycles
            NFock= 21  Conv=0.71D-08     -V/T= 2.0076
 <Sx>= 0.0000 <Sy>= 0.0000 <Sz>= 1.0000 <S**2>= 2.0203 S= 1.0067
 <L.S>=  0.00000000000    
 SMD-CDS (non-electrostatic) energy       (kcal/mol) =      -0.32
 (included in total energy above)
 Annihilation of the first spin contaminant:
 S**2 before annihilation     2.0203,   after     2.0002
 DoSCS=F DFT=T ScalE2(SS,OS)=  1.000000  1.000000
 Range of M.O.s used for correlation:     1   440
 NBasis=   442 NAE=    70 NBE=    68 NFC=     0 NFV=     0
 NROrb=    440 NOA=    70 NOB=    68 NVA=   370 NVB=   372

 **** Warning!!: The largest alpha MO coefficient is  0.16458402D+03


 **** Warning!!: The largest beta MO coefficient is  0.16058326D+03

 Symmetrizing basis deriv contribution to polar:
 IMax=3 JMax=2 DiffMx= 0.00D+00
 D1PCM: PCM CHGder 1st derivatives, ID1Alg=3 FixD1E=F DoIter=F DoCFld=F I1PDM=0.
 Calling FoFJK, ICntrl=      2147 FMM=F ISym2X=0 I1Cent= 0 IOpClX= 1 NMat=1 NMatS=1 NMatT=0.
 -------------------------------------------------------------------
 Center     Atomic                   Forces (Hartrees/Bohr)
 Number     Number              X              Y              Z
 -------------------------------------------------------------------
      1        6          -0.000406036   -0.000173874    0.000774616
      2        6          -0.000923756    0.000461098    0.000200908
      3        6          -0.001652251    0.001516371   -0.001546606
      4        6          -0.000091536    0.000417445   -0.000419727
      5        6           0.000390247   -0.000227782    0.000435375
      6        6           0.000037140   -0.000201880    0.000218124
      7        1          -0.000053720   -0.000042168    0.000081301
      8        1          -0.000118325    0.000091671   -0.000100044
      9        1           0.000013814    0.000117810   -0.000106623
     10        1           0.000054590   -0.000037881    0.000068063
     11        1          -0.000003709   -0.000035528   -0.000009961
     12        6          -0.011818699    0.014557508   -0.015956797
     13        8          -0.002076356    0.003926612    0.004133388
     14        6          -0.001401382    0.002551352   -0.002241896
     15        6          -0.001220570   -0.000326328   -0.001269631
     16        6           0.001060669    0.002076754   -0.000967399
     17        6          -0.000159923   -0.001000145   -0.000402127
     18        1          -0.000195917   -0.000052925   -0.000174118
     19        6           0.001264214    0.001076657   -0.000028410
     20        1          -0.000020249    0.000237910   -0.000076165
     21        6           0.000251532   -0.000128657    0.000370877
     22        1          -0.000002239   -0.000160099   -0.000018890
     23        1           0.000130619    0.000142899    0.000055394
     24        1          -0.000000986   -0.000020884    0.000117749
     25        8           0.014257999   -0.022793424    0.015887150
     26       16           0.000678003   -0.001230704    0.000541631
     27        6           0.000684918   -0.000231891    0.000379548
     28        1           0.000063407    0.000018804    0.000069086
     29        1           0.000076191   -0.000016970    0.000038717
     30        1           0.000021689   -0.000009516    0.000008283
     31        6           0.000955621   -0.000424816   -0.000006201
     32        1           0.000094118   -0.000033706    0.000013087
     33        1           0.000095388   -0.000038847   -0.000077111
     34        1           0.000015494   -0.000004867    0.000008412
 -------------------------------------------------------------------
 Cartesian Forces:  Max     0.022793424 RMS     0.004034223
 IRC-IRC-IRC-IRC-IRC-IRC-IRC-IRC-IRC-IRC-IRC-IRC-IRC-IRC-IRC-IRC-IRC-IRC
 Pt  4 Step number   1 out of a maximum of  20
 Modified Bulirsch-Stoer Extrapolation Cycles:
    EPS =    0.000010000000000
      PEZero:  N= 2 I= 1 D=  1.91D-03 Err=  3.03D-05
      PEZero:  N= 3 I= 2 D=  1.91D-03 Err=  2.02D-05
      PEZero:  N= 3 I= 1 D=  3.82D-03 Err=  2.93D-08
 Maximum DWI energy   std dev =  0.000027350 at pt    73
 Maximum DWI gradient std dev =  0.008894630 at pt    38
 Point Number:   4          Path Number:   1
   CHANGE IN THE REACTION COORDINATE =    0.36648
   NET REACTION COORDINATE UP TO THIS POINT =    1.46577
  # OF POINTS ALONG THE PATH =   4
  # OF STEPS =   1

 Calculating another point on the path.
 IRC-IRC-IRC-IRC-IRC-IRC-IRC-IRC-IRC-IRC-IRC-IRC-IRC-IRC-IRC-IRC-IRC-IRC
                          Input orientation:                          
 ---------------------------------------------------------------------
 Center     Atomic      Atomic             Coordinates (Angstroms)
 Number     Number       Type             X           Y           Z
 ---------------------------------------------------------------------
      1          6           0        3.873631   -0.506169   -0.934215
      2          6           0        2.558929   -0.731642   -0.505829
      3          6           0        1.866884    0.250771    0.219813
      4          6           0        2.533505    1.448890    0.533986
      5          6           0        3.839438    1.677135    0.100857
      6          6           0        4.513943    0.700841   -0.642688
      7          1           0        4.392999   -1.277444   -1.496639
      8          1           0        2.082519   -1.675921   -0.745094
      9          1           0        2.011513    2.202708    1.113056
     10          1           0        4.331649    2.615719    0.341431
     11          1           0        5.530521    0.877551   -0.983323
     12          6           0        0.395508    0.131433    0.665250
     13          8           0        0.172675    0.600631    1.901186
     14          6           0       -0.286803   -1.205390    0.355563
     15          6           0       -0.533110   -1.552784   -0.979275
     16          6           0       -0.730731   -2.065153    1.371991
     17          6           0       -1.226090   -2.721114   -1.298350
     18          1           0       -0.202748   -0.891160   -1.774254
     19          6           0       -1.423686   -3.242156    1.053848
     20          1           0       -0.553249   -1.805149    2.411391
     21          6           0       -1.676654   -3.570743   -0.281316
     22          1           0       -1.419504   -2.965351   -2.339463
     23          1           0       -1.770192   -3.895149    1.850583
     24          1           0       -2.221388   -4.477806   -0.528856
     25          8           0       -0.312793    1.278133   -0.075791
     26         16           0       -2.779453    1.390852   -0.090219
     27          6           0       -2.823075    1.738750   -1.871424
     28          1           0       -3.771247    2.222702   -2.123247
     29          1           0       -1.986550    2.384747   -2.149026
     30          1           0       -2.747592    0.784600   -2.396652
     31          6           0       -2.870070    3.075815    0.578429
     32          1           0       -2.050025    3.680974    0.184687
     33          1           0       -3.831807    3.522579    0.309639
     34          1           0       -2.789361    3.002528    1.664972
 ---------------------------------------------------------------------
                    Distance matrix (angstroms):
                    1          2          3          4          5
     1  C    0.000000
     2  C    1.400998   0.000000
     3  C    2.435523   1.403787   0.000000
     4  C    2.788154   2.415901   1.406618   0.000000
     5  C    2.416476   2.794634   2.437136   1.394689   0.000000
     6  C    1.397090   2.427514   2.820176   2.422039   1.400344
     7  H    1.086706   2.154859   3.415100   3.874797   3.404109
     8  H    2.147596   1.084378   2.165568   3.406446   3.878837
     9  H    3.872572   3.395712   2.151478   1.084454   2.154550
    10  H    3.403416   3.881394   3.418016   2.152183   1.086779
    11  H    2.159254   3.412897   3.906741   3.407456   2.162068
    12  C    3.881001   2.607051   1.541948   2.514747   3.816856
    13  O    4.791824   3.641823   2.412418   2.856973   4.224358
    14  C    4.411536   3.010751   2.603306   3.877006   5.039811
    15  C    4.529548   3.234058   3.232738   4.550179   5.542404
    16  C    5.380443   4.015759   3.665873   4.868879   6.042098
    17  C    5.571870   4.348845   4.550100   5.906008   6.852878
    18  H    4.179802   3.043223   3.092521   4.276784   5.143097
    19  C    6.284870   4.959485   4.870729   6.159182   7.266917
    20  H    5.698921   4.398663   3.858350   4.862249   6.063049
    21  C    6.373661   5.104024   5.235624   6.602035   7.623224
    22  H    6.003297   4.917275   5.262479   6.585477   7.427268
    23  H    7.147939   5.856769   5.751207   6.986700   8.098138
    24  H    7.286116   6.073360   6.295548   7.672311   8.661030
    25  O    4.631066   3.531418   2.427725   2.915887   4.175096
    26  S    6.969544   5.759864   4.794200   5.349815   6.627834
    27  C    7.124878   6.077306   5.346314   5.879027   6.948580
    28  H    8.203943   7.170447   6.416148   6.885460   7.947755
    29  H    6.646419   5.750944   5.001420   5.339033   6.285286
    30  H    6.902565   5.833812   5.331440   6.076175   7.100925
    31  C    7.784356   6.719105   5.527044   5.643357   6.870363
    32  H    7.339878   6.417978   5.206697   5.110083   6.221589
    33  H    8.783607   7.720420   6.571748   6.698337   7.892861
    34  H    7.966316   6.874635   5.598327   5.659136   6.938595
                    6          7          8          9         10
     6  C    0.000000
     7  H    2.158118   0.000000
     8  H    3.401662   2.462097   0.000000
     9  H    3.405936   4.959177   4.301340   0.000000
    10  H    2.160666   4.305692   4.965611   2.479721   0.000000
    11  H    1.086595   2.490272   4.297172   4.305144   2.492688
    12  C    4.358490   4.758007   2.846332   2.664992   4.665806
    13  O    5.032688   5.734415   3.979069   2.563030   4.877549
    14  C    5.260931   5.033527   2.654531   4.179855   5.994262
    15  C    5.537587   4.960849   2.628977   4.995666   6.541144
    16  C    6.262289   5.924705   3.542305   5.079526   6.971392
    17  C    6.714734   5.804969   3.513604   6.367179   7.877762
    18  H    5.105104   4.620300   2.626302   4.776141   6.110244
    19  C    7.326725   6.648225   4.240608   6.438217   8.242944
    20  H    6.425249   6.325863   4.114289   4.932199   6.905870
    21  C    7.529975   6.601282   4.235189   6.991393   8.646377
    22  H    7.178148   6.111020   4.058178   7.099338   8.450521
    23  H    8.174955   7.486067   5.148388   7.213120   9.049940
    24  H    8.496825   7.411413   5.140130   8.077288   9.696278
    25  O    4.894080   5.540240   3.861596   2.769584   4.851191
    26  S    7.346766   7.780867   5.785562   5.006030   7.228721
    27  C    7.511250   7.830045   6.082224   5.700493   7.540284
    28  H    8.552923   8.904974   7.166948   6.626792   8.478563
    29  H    6.881933   7.384842   5.917548   5.163218   6.795246
    30  H    7.470830   7.486661   5.666726   6.080967   7.808057
    31  C    7.852088   8.718311   6.989910   4.987785   7.220292
    32  H    7.256130   8.302127   6.829256   4.420773   6.471870
    33  H    8.861190   9.692796   7.944565   6.044165   8.213734
    34  H    7.997582   8.938693   7.171577   4.898236   7.253287
                   11         12         13         14         15
    11  H    0.000000
    12  C    5.444524   0.000000
    13  O    6.091272   1.340648   0.000000
    14  C    6.322383   1.532498   2.421111   0.000000
    15  C    6.532547   2.530490   3.665021   1.401122   0.000000
    16  C    7.308234   2.567661   2.864017   1.403349   2.414545
    17  C    7.661686   3.823915   4.819497   2.432099   1.395358
    18  H    6.051800   2.711971   3.984374   2.154512   1.085761
    19  C    8.335649   3.852476   4.246570   2.434855   2.789389
    20  H    7.465468   2.774797   2.564186   2.158040   3.400105
    21  C    8.498441   4.346947   5.058032   2.816415   2.422188
    22  H    8.056666   4.681094   5.764925   3.412278   2.152011
    23  H    9.171156   4.723201   4.897890   3.416186   3.876228
    24  H    9.432841   5.433150   6.117774   3.903014   3.407185
    25  O    5.926921   1.538101   2.145490   2.520839   2.979751
    26  S    8.373576   3.498178   3.647629   3.626637   3.808080
    27  C    8.444700   4.401984   4.949991   4.478851   4.107806
    28  H    9.467404   5.432400   5.863590   5.480662   5.103773
    29  H    7.754796   4.321085   4.924381   4.695869   4.357173
    30  H    8.398410   4.436322   5.199347   4.194071   3.517990
    31  C    8.822775   4.397832   4.139386   5.005163   5.414033
    32  H    8.166278   4.337144   4.168366   5.197567   5.572079
    33  H    9.814332   5.431070   5.206407   5.909556   6.188862
    34  H    8.986069   4.402956   3.820806   5.067931   5.730060
                   16         17         18         19         20
    16  C    0.000000
    17  C    2.793991   0.000000
    18  H    3.399394   2.149987   0.000000
    19  C    1.402404   2.417305   3.875052   0.000000
    20  H    1.086028   3.879934   4.298587   2.159994   0.000000
    21  C    2.427960   1.399727   3.403150   1.398078   3.410283
    22  H    3.880677   1.086728   2.470269   3.404584   4.966597
    23  H    2.158336   3.404436   4.961882   1.086855   2.482651
    24  H    3.414113   2.160719   4.299995   2.160581   4.309389
    25  O    3.667193   4.280506   2.757302   4.789904   3.968693
    26  S    4.275428   4.558594   3.831835   4.961023   4.629088
    27  C    5.419162   4.771704   3.713756   5.943478   6.004485
    28  H    6.312457   5.621351   4.748907   6.743118   6.866006
    29  H    5.811734   5.231803   3.748863   6.499019   6.356649
    30  H    5.137265   3.976338   3.109949   5.465660   5.885510
    31  C    5.624595   6.311050   5.327909   6.498831   5.705368
    32  H    6.014000   6.623065   5.306061   7.005531   6.107053
    33  H    6.478272   6.954069   6.082250   7.219039   6.599318
    34  H    5.477699   6.632132   5.803417   6.421419   5.354540
                   21         22         23         24         25
    21  C    0.000000
    22  H    2.160693   0.000000
    23  H    2.158467   4.306273   0.000000
    24  H    1.086635   2.491754   2.490943   0.000000
    25  O    5.041225   4.935198   5.709446   6.081023   0.000000
    26  S    5.086266   5.087737   5.720762   5.911428   2.469276
    27  C    5.659809   4.931292   6.833939   6.388277   3.120574
    28  H    6.429932   5.700293   7.564631   7.059812   4.128582
    29  H    6.249179   5.383434   7.448542   7.055121   2.885196
    30  H    4.958888   3.978596   6.394870   5.608785   3.399738
    31  C    6.807358   6.863958   7.170945   7.661857   3.193639
    32  H    7.276260   7.137404   7.762162   8.191715   2.976486
    33  H    7.437010   7.411490   7.851589   8.203820   4.191605
    34  H    6.945073   7.316256   6.975034   7.816065   3.483846
                   26         27         28         29         30
    26  S    0.000000
    27  C    1.815387   0.000000
    28  H    2.410152   1.093917   0.000000
    29  H    2.419754   1.092771   1.792224   0.000000
    30  H    2.384993   1.091771   1.786268   1.789127   0.000000
    31  C    1.815049   2.791367   2.973041   2.949100   3.757096
    32  H    2.419153   2.932138   3.227340   2.670290   3.941940
    33  H    2.410725   2.992761   2.759036   3.277906   3.999507
    34  H    2.382917   3.755579   3.990343   3.946231   4.627930
                   31         32         33         34
    31  C    0.000000
    32  H    1.092577   0.000000
    33  H    1.093976   1.793168   0.000000
    34  H    1.091999   1.788337   1.787198   0.000000
 Symmetry turned off by external request.
 Stoichiometry    C15H16O2S(3)
 Framework group  C1[X(C15H16O2S)]
 Deg. of freedom    96
 Full point group                 C1      NOp   1
 Rotational constants (GHZ):           0.4434429           0.2944972           0.2133618
 Standard basis: 6-31++G(d,p) (6D, 7F)
   442 basis functions,   728 primitive gaussians,   442 cartesian basis functions
    70 alpha electrons       68 beta electrons
       nuclear repulsion energy      1386.2836684903 Hartrees.
 NAtoms=   34 NActive=   34 NUniq=   34 SFac= 1.00D+00 NAtFMM=   60 NAOKFM=F Big=F
 Integral buffers will be    131072 words long.
 Raffenetti 2 integral format.
 Two-electron integral symmetry is turned off.
 Force inversion solution in PCM.
 Force PCM accuracy= 1.00D-11.
 ------------------------------------------------------------------------------
 Polarizable Continuum Model (PCM)
 =================================
 Model                : PCM.
 Atomic radii         : SMD-Coulomb.
 Polarization charges : Total charges.
 Charge compensation  : None.
 Solution method      : Matrix inversion.
 Cavity type          : VdW (van der Waals Surface) (Alpha=1.000).
 Cavity algorithm     : GePol (No added spheres)
                        Default sphere list used, NSphG=   34.
                        Lebedev-Laikov grids with approx.  5.0 points / Ang**2.
                        Smoothing algorithm: York/Karplus (Gamma=1.0000).
                        Polarization charges: spherical gaussians, with
                                              point-specific exponents (IZeta= 3).
                        Self-potential: point-specific (ISelfS= 7).
                        Self-field    : sphere-specific E.n sum rule (ISelfD= 2).
 1st derivatives      : Analytical E(r).r(x)/FMM algorithm (CHGder, D1EAlg=3).
                        Cavity 1st derivative terms included.
 Solvent              : DiMethylSulfoxide, Eps=  46.826000 Eps(inf)=   2.007889
 ------------------------------------------------------------------------------
 ------------------------------------------------------------------------------
 Atomic radii for non-electrostatic terms: SMD-CDS.
 ------------------------------------------------------------------------------
 Nuclear repulsion after PCM non-electrostatic terms =     1386.2832021801 Hartrees.
 One-electron integrals computed using PRISM.
 NBasis=   442 RedAO= T EigKep=  1.11D-06  NBF=   442
 NBsUse=   440 1.00D-06 EigRej=  8.27D-07 NBFU=   440
 Initial guess from the checkpoint file:  "TS0-IRC.chk"
 B after Tr=     0.000025    0.000016   -0.000009
         Rot=    1.000000    0.000014   -0.000003    0.000005 Ang=   0.00 deg.
 Initial guess <Sx>= 0.0000 <Sy>= 0.0000 <Sz>= 1.0000 <S**2>= 2.0198 S= 1.0066
 ExpMin= 3.60D-02 ExpMax= 2.19D+04 ExpMxC= 3.30D+03 IAcc=3 IRadAn=         5 AccDes= 0.00D+00
 Harris functional with IExCor=  402 and IRadAn=       5 diagonalized for initial guess.
 HarFok:  IExCor=  402 AccDes= 0.00D+00 IRadAn=         5 IDoV= 1 UseB2=F ITyADJ=14
 ICtDFT=  3500011 ScaDFX=  1.000000  1.000000  1.000000  1.000000
 FoFCou: FMM=F IPFlag=           0 FMFlag=      100000 FMFlg1=           0
         NFxFlg=           0 DoJE=T BraDBF=F KetDBF=T FulRan=T
         wScrn=  0.000000 ICntrl=       500 IOpCl=  0 I1Cent=   200000004 NGrid=           0
         NMat0=    1 NMatS0=      1 NMatT0=    0 NMatD0=    1 NMtDS0=    0 NMtDT0=    0
 Symmetry not used in FoFCou.
 Requested convergence on RMS density matrix=1.00D-08 within 128 cycles.
 Requested convergence on MAX density matrix=1.00D-06.
 Requested convergence on             energy=1.00D-06.
 No special actions if energy rises.
 Inv3:  Mode=1 IEnd=    20687628.
 Iteration    1 A*A^-1 deviation from unit magnitude is 2.89D-15 for   1233.
 Iteration    1 A*A^-1 deviation from orthogonality  is 2.30D-15 for   1627    499.
 Iteration    1 A^-1*A deviation from unit magnitude is 3.33D-15 for    307.
 Iteration    1 A^-1*A deviation from orthogonality  is 2.51D-15 for   1184    182.
 Restarting incremental Fock formation.
 Error on total polarization charges =  0.05924
 SCF Done:  E(UB3LYP) =  -1129.80132716     A.U. after   21 cycles
            NFock= 21  Conv=0.51D-08     -V/T= 2.0076
 <Sx>= 0.0000 <Sy>= 0.0000 <Sz>= 1.0000 <S**2>= 2.0173 S= 1.0057
 <L.S>=  0.00000000000    
 SMD-CDS (non-electrostatic) energy       (kcal/mol) =      -0.29
 (included in total energy above)
 Annihilation of the first spin contaminant:
 S**2 before annihilation     2.0173,   after     2.0001
 DoSCS=F DFT=T ScalE2(SS,OS)=  1.000000  1.000000
 Range of M.O.s used for correlation:     1   440
 NBasis=   442 NAE=    70 NBE=    68 NFC=     0 NFV=     0
 NROrb=    440 NOA=    70 NOB=    68 NVA=   370 NVB=   372

 **** Warning!!: The largest alpha MO coefficient is  0.15844269D+03


 **** Warning!!: The largest beta MO coefficient is  0.16221914D+03

 Symmetrizing basis deriv contribution to polar:
 IMax=3 JMax=2 DiffMx= 0.00D+00
 D1PCM: PCM CHGder 1st derivatives, ID1Alg=3 FixD1E=F DoIter=F DoCFld=F I1PDM=0.
 Calling FoFJK, ICntrl=      2147 FMM=F ISym2X=0 I1Cent= 0 IOpClX= 1 NMat=1 NMatS=1 NMatT=0.
 -------------------------------------------------------------------
 Center     Atomic                   Forces (Hartrees/Bohr)
 Number     Number              X              Y              Z
 -------------------------------------------------------------------
      1        6          -0.000522975   -0.000200139    0.000965880
      2        6          -0.001218654    0.000608724    0.000176291
      3        6          -0.001844731    0.001820436   -0.001893210
      4        6          -0.000180286    0.000554480   -0.000549653
      5        6           0.000410077   -0.000291104    0.000564604
      6        6           0.000020914   -0.000292528    0.000294195
      7        1          -0.000071252   -0.000056768    0.000108496
      8        1          -0.000142837    0.000111130   -0.000113731
      9        1           0.000006200    0.000147877   -0.000143058
     10        1           0.000063657   -0.000047519    0.000087531
     11        1          -0.000006457   -0.000048036   -0.000009783
     12        6          -0.010855569    0.012750152   -0.013339972
     13        8          -0.001854952    0.003450553    0.004125468
     14        6          -0.001774249    0.002948634   -0.002718026
     15        6          -0.001484732   -0.000303085   -0.001558787
     16        6           0.001162205    0.002524626   -0.001204519
     17        6          -0.000190269   -0.001200321   -0.000490233
     18        1          -0.000240253   -0.000063953   -0.000226969
     19        6           0.001552766    0.001355867   -0.000030130
     20        1           0.000000060    0.000299924   -0.000114289
     21        6           0.000340352   -0.000147730    0.000478177
     22        1          -0.000003335   -0.000199758   -0.000020840
     23        1           0.000174723    0.000180252    0.000070821
     24        1           0.000007795   -0.000027703    0.000150817
     25        8           0.013685947   -0.021462923    0.014162959
     26       16           0.000544822   -0.001499462    0.000692208
     27        6           0.000829732   -0.000280610    0.000449769
     28        1           0.000084478    0.000027631    0.000077589
     29        1           0.000098763   -0.000036025    0.000060161
     30        1           0.000023514   -0.000010339    0.000008187
     31        6           0.001124997   -0.000511397    0.000003565
     32        1           0.000119783   -0.000054895    0.000019388
     33        1           0.000123436   -0.000035995   -0.000091387
     34        1           0.000016329   -0.000009998    0.000008482
 -------------------------------------------------------------------
 Cartesian Forces:  Max     0.021462923 RMS     0.003704310
 IRC-IRC-IRC-IRC-IRC-IRC-IRC-IRC-IRC-IRC-IRC-IRC-IRC-IRC-IRC-IRC-IRC-IRC
 Reaction path inflection point has been passed.
   Previous lowest Hessian eigenvalue=   -0.0044369688
   Current lowest Hessian eigenvalue =    0.0000183441
 Pt  5 Step number   1 out of a maximum of  20
 Modified Bulirsch-Stoer Extrapolation Cycles:
    EPS =    0.000010000000000
      PEZero:  N= 2 I= 1 D=  1.91D-03 Err=  7.09D-05
      PEZero:  N= 3 I= 2 D=  1.91D-03 Err=  4.72D-05
      PEZero:  N= 3 I= 1 D=  3.82D-03 Err=  9.85D-08
 Maximum DWI energy   std dev =  0.000050483 at pt    36
 Maximum DWI gradient std dev =  0.017089298 at pt    29
 Point Number:   5          Path Number:   1
   CHANGE IN THE REACTION COORDINATE =    0.36640
   NET REACTION COORDINATE UP TO THIS POINT =    1.83217
  # OF POINTS ALONG THE PATH =   5
  # OF STEPS =   1

 Calculating another point on the path.
 IRC-IRC-IRC-IRC-IRC-IRC-IRC-IRC-IRC-IRC-IRC-IRC-IRC-IRC-IRC-IRC-IRC-IRC
                          Input orientation:                          
 ---------------------------------------------------------------------
 Center     Atomic      Atomic             Coordinates (Angstroms)
 Number     Number       Type             X           Y           Z
 ---------------------------------------------------------------------
      1          6           0        3.872508   -0.506570   -0.932388
      2          6           0        2.556554   -0.730368   -0.505655
      3          6           0        1.863408    0.254016    0.216583
      4          6           0        2.533017    1.450085    0.532845
      5          6           0        3.840166    1.676581    0.101911
      6          6           0        4.513939    0.700202   -0.642006
      7          1           0        4.391347   -1.278789   -1.494084
      8          1           0        2.079232   -1.673648   -0.747197
      9          1           0        2.011658    2.205838    1.110070
     10          1           0        4.333044    2.614601    0.343432
     11          1           0        5.530453    0.876234   -0.983198
     12          6           0        0.378286    0.151712    0.644156
     13          8           0        0.170395    0.604656    1.906851
     14          6           0       -0.290222   -1.200173    0.350801
     15          6           0       -0.535976   -1.553103   -0.982470
     16          6           0       -0.728794   -2.060407    1.369508
     17          6           0       -1.226485   -2.723398   -1.299267
     18          1           0       -0.208048   -0.892539   -1.779479
     19          6           0       -1.420700   -3.239485    1.053851
     20          1           0       -0.552775   -1.798354    2.408698
     21          6           0       -1.675902   -3.571033   -0.280289
     22          1           0       -1.419591   -2.969894   -2.339927
     23          1           0       -1.766002   -3.891128    1.852282
     24          1           0       -2.220932   -4.478631   -0.525281
     25          8           0       -0.295747    1.251684   -0.059014
     26         16           0       -2.779123    1.389735   -0.089688
     27          6           0       -2.821441    1.738211   -1.870565
     28          1           0       -3.769200    2.223456   -2.121741
     29          1           0       -1.984248    2.383649   -2.147567
     30          1           0       -2.747087    0.784349   -2.396423
     31          6           0       -2.867908    3.074833    0.578444
     32          1           0       -2.047121    3.679483    0.185215
     33          1           0       -3.828941    3.522066    0.307670
     34          1           0       -2.788975    3.002214    1.665136
 ---------------------------------------------------------------------
                    Distance matrix (angstroms):
                    1          2          3          4          5
     1  C    0.000000
     2  C    1.401400   0.000000
     3  C    2.436208   1.403955   0.000000
     4  C    2.787408   2.415245   1.406762   0.000000
     5  C    2.415982   2.794673   2.438117   1.394863   0.000000
     6  C    1.397160   2.428267   2.821626   2.422117   1.400249
     7  H    1.086746   2.155046   3.415604   3.874091   3.403705
     8  H    2.147605   1.084415   2.165950   3.406191   3.878905
     9  H    3.871893   3.395406   2.151722   1.084512   2.154052
    10  H    3.403164   3.881454   3.418707   2.152225   1.086804
    11  H    2.159516   3.413692   3.908178   3.407685   2.162195
    12  C    3.889527   2.616292   1.548829   2.518140   3.821501
    13  O    4.796013   3.646399   2.417901   2.860878   4.227771
    14  C    4.410893   3.009712   2.602076   3.876556   5.039619
    15  C    4.531277   3.235426   3.234261   4.553464   5.545932
    16  C    5.374488   4.009832   3.661325   4.864460   6.037158
    17  C    5.572132   4.348950   4.550849   5.908337   6.855222
    18  H    4.185387   3.048270   3.096737   4.283475   5.150538
    19  C    6.279492   4.954420   4.867333   6.155923   7.262961
    20  H    5.693390   4.393401   3.854287   4.857293   6.057588
    21  C    6.371893   5.102338   5.234940   6.602107   7.623027
    22  H    6.004618   4.918308   5.263784   6.588789   7.430837
    23  H    7.141597   5.851048   5.747203   6.982194   8.092731
    24  H    7.285123   6.072416   6.295247   7.672635   8.661230
    25  O    4.607449   3.501948   2.394419   2.896819   4.160794
    26  S    6.967805   5.756502   4.789233   5.348834   6.628271
    27  C    7.122371   6.072865   5.339179   5.876191   6.947767
    28  H    8.201421   7.166029   6.408800   6.882068   7.946455
    29  H    6.643163   5.745595   4.992895   5.334963   6.283622
    30  H    6.901370   5.830779   5.325948   6.074810   7.101384
    31  C    7.780891   6.714135   5.520262   5.640201   6.868803
    32  H    7.335808   6.412325   5.198754   5.105754   6.219221
    33  H    8.779520   7.714871   6.564395   6.694648   7.890713
    34  H    7.964549   6.871621   5.594243   5.658161   6.938767
                    6          7          8          9         10
     6  C    0.000000
     7  H    2.158117   0.000000
     8  H    3.402063   2.461632   0.000000
     9  H    3.405601   4.958544   4.301676   0.000000
    10  H    2.160725   4.305618   4.965705   2.478640   0.000000
    11  H    1.086600   2.490520   4.297502   4.304828   2.493122
    12  C    4.365625   4.766872   2.856750   2.665410   4.668658
    13  O    5.037080   5.738480   3.984758   2.566884   4.879734
    14  C    5.260899   5.032581   2.654070   4.180436   5.993925
    15  C    5.540301   4.961402   2.628535   4.999880   6.544855
    16  C    6.257268   5.918356   3.537659   5.077226   6.966400
    17  C    6.716063   5.803868   3.512053   6.370858   7.880422
    18  H    5.111539   4.624400   2.628190   4.782941   6.117867
    19  C    7.322364   6.642002   4.236171   6.437063   8.238968
    20  H    6.420371   6.320284   4.111288   4.929128   6.900052
    21  C    7.529172   6.598424   4.233096   6.993099   8.646302
    22  H    7.180482   6.110834   4.056945   7.103812   8.454573
    23  H    8.169421   7.478999   5.143961   7.210727   9.044307
    24  H    8.496613   7.409440   5.138928   8.079066   9.696556
    25  O    4.876176   5.516481   3.830364   2.757042   4.842025
    26  S    7.346378   7.778752   5.781024   5.005699   7.229855
    27  C    7.509635   7.827410   6.076128   5.697517   7.540325
    28  H    8.551041   8.902483   7.161071   6.622932   8.477997
    29  H    6.879473   7.381647   5.910547   5.158593   6.794601
    30  H    7.470446   7.485185   5.661718   6.079620   7.809282
    31  C    7.849843   8.714710   6.984238   4.984770   7.219470
    32  H    7.253131   8.298095   6.822916   4.415956   6.470356
    33  H    8.858242   9.688532   7.938179   6.040604   8.212355
    34  H    7.997169   8.936704   7.168156   4.897794   7.253984
                   11         12         13         14         15
    11  H    0.000000
    12  C    5.451426   0.000000
    13  O    6.095602   1.357489   0.000000
    14  C    6.322284   1.536409   2.427111   0.000000
    15  C    6.534771   2.527485   3.674651   1.400916   0.000000
    16  C    7.303236   2.577835   2.863536   1.403607   2.413781
    17  C    7.662471   3.823407   4.827671   2.433008   1.395261
    18  H    6.057476   2.703378   3.996728   2.153946   1.085866
    19  C    8.331101   3.860624   4.246953   2.435375   2.788051
    20  H    7.460834   2.789846   2.559156   2.159096   3.400067
    21  C    8.497283   4.351220   5.062487   2.817687   2.421680
    22  H    8.058320   4.677770   5.774131   3.412829   2.151920
    23  H    9.165476   4.733085   4.895373   3.416666   3.874938
    24  H    9.432298   5.437241   6.121561   3.904286   3.406877
    25  O    5.910980   1.469253   2.121452   2.485877   2.962653
    26  S    8.373237   3.469936   3.647215   3.618879   3.806450
    27  C    8.443019   4.367957   4.950243   4.469411   4.104243
    28  H    9.465455   5.398512   5.862634   5.471561   5.100399
    29  H    7.752341   4.284486   4.923983   4.685653   4.353499
    30  H    8.397817   4.406053   5.202131   4.185900   3.514535
    31  C    8.820716   4.368835   4.134940   4.997195   5.412222
    32  H    8.163518   4.305623   4.163649   5.188945   5.570189
    33  H    9.811474   5.401228   5.202245   5.901180   6.185905
    34  H    8.985897   4.381700   3.816357   5.062736   5.730334
                   16         17         18         19         20
    16  C    0.000000
    17  C    2.794569   0.000000
    18  H    3.398708   2.149386   0.000000
    19  C    1.403068   2.416864   3.873815   0.000000
    20  H    1.086080   3.880541   4.298856   2.160038   0.000000
    21  C    2.429164   1.399564   3.402425   1.398206   3.410932
    22  H    3.881272   1.086748   2.469280   3.404468   4.967224
    23  H    2.158798   3.403959   4.960690   1.086906   2.482181
    24  H    3.415334   2.160746   4.299392   2.160905   4.309856
    25  O    3.632926   4.266823   2.750524   4.761784   3.931717
    26  S    4.270431   4.559784   3.830743   4.958091   4.621955
    27  C    5.413570   4.772443   3.709308   5.940685   5.997185
    28  H    6.307485   5.622563   4.744299   6.741183   6.858952
    29  H    5.804792   5.232183   3.744834   6.495098   6.348056
    30  H    5.133068   3.977470   3.104721   5.463967   5.880013
    31  C    5.618921   6.311858   5.326790   6.495462   5.697159
    32  H    6.007235   6.623746   5.305242   7.001360   6.097839
    33  H    6.473207   6.954196   6.079127   7.216299   6.591999
    34  H    5.473743   6.634131   5.804796   6.419085   5.347796
                   21         22         23         24         25
    21  C    0.000000
    22  H    2.160826   0.000000
    23  H    2.158341   4.306191   0.000000
    24  H    1.086652   2.492263   2.490969   0.000000
    25  O    5.021195   4.928216   5.680072   6.063024   0.000000
    26  S    5.085532   5.090999   5.717095   5.910925   2.487400
    27  C    5.659444   4.934748   6.831031   6.389015   3.146038
    28  H    6.430314   5.704310   7.562657   7.061429   4.155004
    29  H    6.248203   5.386675   7.444410   7.055403   2.914521
    30  H    4.959316   3.982434   6.393286   5.610434   3.419204
    31  C    6.806308   6.866822   7.166691   7.661044   3.216557
    32  H    7.274921   7.140333   7.757079   8.190838   3.003525
    33  H    7.435948   7.413520   7.848374   8.203087   4.215750
    34  H    6.944867   7.319960   6.971345   7.815602   3.500462
                   26         27         28         29         30
    26  S    0.000000
    27  C    1.815144   0.000000
    28  H    2.409270   1.093983   0.000000
    29  H    2.419619   1.092800   1.792312   0.000000
    30  H    2.385067   1.091745   1.786391   1.789305   0.000000
    31  C    1.814894   2.790406   2.971224   2.947834   3.756428
    32  H    2.419575   2.931611   3.226084   2.669272   3.941650
    33  H    2.409740   2.990301   2.755357   3.275221   3.997201
    34  H    2.383190   3.754988   3.988451   3.945493   4.627844
                   31         32         33         34
    31  C    0.000000
    32  H    1.092667   0.000000
    33  H    1.094039   1.792947   0.000000
    34  H    1.091972   1.788632   1.787314   0.000000
 Symmetry turned off by external request.
 Stoichiometry    C15H16O2S(3)
 Framework group  C1[X(C15H16O2S)]
 Deg. of freedom    96
 Full point group                 C1      NOp   1
 Rotational constants (GHZ):           0.4441362           0.2947342           0.2136092
 Standard basis: 6-31++G(d,p) (6D, 7F)
   442 basis functions,   728 primitive gaussians,   442 cartesian basis functions
    70 alpha electrons       68 beta electrons
       nuclear repulsion energy      1387.4131389325 Hartrees.
 NAtoms=   34 NActive=   34 NUniq=   34 SFac= 1.00D+00 NAtFMM=   60 NAOKFM=F Big=F
 Integral buffers will be    131072 words long.
 Raffenetti 2 integral format.
 Two-electron integral symmetry is turned off.
 Force inversion solution in PCM.
 Force PCM accuracy= 1.00D-11.
 ------------------------------------------------------------------------------
 Polarizable Continuum Model (PCM)
 =================================
 Model                : PCM.
 Atomic radii         : SMD-Coulomb.
 Polarization charges : Total charges.
 Charge compensation  : None.
 Solution method      : Matrix inversion.
 Cavity type          : VdW (van der Waals Surface) (Alpha=1.000).
 Cavity algorithm     : GePol (No added spheres)
                        Default sphere list used, NSphG=   34.
                        Lebedev-Laikov grids with approx.  5.0 points / Ang**2.
                        Smoothing algorithm: York/Karplus (Gamma=1.0000).
                        Polarization charges: spherical gaussians, with
                                              point-specific exponents (IZeta= 3).
                        Self-potential: point-specific (ISelfS= 7).
                        Self-field    : sphere-specific E.n sum rule (ISelfD= 2).
 1st derivatives      : Analytical E(r).r(x)/FMM algorithm (CHGder, D1EAlg=3).
                        Cavity 1st derivative terms included.
 Solvent              : DiMethylSulfoxide, Eps=  46.826000 Eps(inf)=   2.007889
 ------------------------------------------------------------------------------
 ------------------------------------------------------------------------------
 Atomic radii for non-electrostatic terms: SMD-CDS.
 ------------------------------------------------------------------------------
 Nuclear repulsion after PCM non-electrostatic terms =     1387.4127261026 Hartrees.
 One-electron integrals computed using PRISM.
 NBasis=   442 RedAO= T EigKep=  1.11D-06  NBF=   442
 NBsUse=   440 1.00D-06 EigRej=  8.30D-07 NBFU=   440
 Initial guess from the checkpoint file:  "TS0-IRC.chk"
 B after Tr=     0.000050    0.000018   -0.000008
         Rot=    1.000000    0.000021   -0.000004    0.000008 Ang=   0.00 deg.
 Initial guess <Sx>= 0.0000 <Sy>= 0.0000 <Sz>= 1.0000 <S**2>= 2.0169 S= 1.0056
 ExpMin= 3.60D-02 ExpMax= 2.19D+04 ExpMxC= 3.30D+03 IAcc=3 IRadAn=         5 AccDes= 0.00D+00
 Harris functional with IExCor=  402 and IRadAn=       5 diagonalized for initial guess.
 HarFok:  IExCor=  402 AccDes= 0.00D+00 IRadAn=         5 IDoV= 1 UseB2=F ITyADJ=14
 ICtDFT=  3500011 ScaDFX=  1.000000  1.000000  1.000000  1.000000
 FoFCou: FMM=F IPFlag=           0 FMFlag=      100000 FMFlg1=           0
         NFxFlg=           0 DoJE=T BraDBF=F KetDBF=T FulRan=T
         wScrn=  0.000000 ICntrl=       500 IOpCl=  0 I1Cent=   200000004 NGrid=           0
         NMat0=    1 NMatS0=      1 NMatT0=    0 NMatD0=    1 NMtDS0=    0 NMtDT0=    0
 Symmetry not used in FoFCou.
 Requested convergence on RMS density matrix=1.00D-08 within 128 cycles.
 Requested convergence on MAX density matrix=1.00D-06.
 Requested convergence on             energy=1.00D-06.
 No special actions if energy rises.
 Inv3:  Mode=1 IEnd=    20656128.
 Iteration    1 A*A^-1 deviation from unit magnitude is 3.11D-15 for    466.
 Iteration    1 A*A^-1 deviation from orthogonality  is 2.62D-15 for    884    567.
 Iteration    1 A^-1*A deviation from unit magnitude is 3.55D-15 for    466.
 Iteration    1 A^-1*A deviation from orthogonality  is 1.80D-15 for   1901    674.
 Error on total polarization charges =  0.05929
 SCF Done:  E(UB3LYP) =  -1129.80434101     A.U. after   20 cycles
            NFock= 20  Conv=0.89D-08     -V/T= 2.0076
 <Sx>= 0.0000 <Sy>= 0.0000 <Sz>= 1.0000 <S**2>= 2.0151 S= 1.0050
 <L.S>=  0.00000000000    
 SMD-CDS (non-electrostatic) energy       (kcal/mol) =      -0.26
 (included in total energy above)
 Annihilation of the first spin contaminant:
 S**2 before annihilation     2.0151,   after     2.0001
 DoSCS=F DFT=T ScalE2(SS,OS)=  1.000000  1.000000
 Range of M.O.s used for correlation:     1   440
 NBasis=   442 NAE=    70 NBE=    68 NFC=     0 NFV=     0
 NROrb=    440 NOA=    70 NOB=    68 NVA=   370 NVB=   372

 **** Warning!!: The largest alpha MO coefficient is  0.16983967D+03


 **** Warning!!: The largest beta MO coefficient is  0.17453078D+03

 Symmetrizing basis deriv contribution to polar:
 IMax=3 JMax=2 DiffMx= 0.00D+00
 D1PCM: PCM CHGder 1st derivatives, ID1Alg=3 FixD1E=F DoIter=F DoCFld=F I1PDM=0.
 Calling FoFJK, ICntrl=      2147 FMM=F ISym2X=0 I1Cent= 0 IOpClX= 1 NMat=1 NMatS=1 NMatT=0.
 -------------------------------------------------------------------
 Center     Atomic                   Forces (Hartrees/Bohr)
 Number     Number              X              Y              Z
 -------------------------------------------------------------------
      1        6          -0.000666624   -0.000217142    0.001063166
      2        6          -0.001466823    0.000761568    0.000027246
      3        6          -0.001522827    0.001812416   -0.001909809
      4        6          -0.000336747    0.000729342   -0.000704496
      5        6           0.000350654   -0.000331026    0.000635042
      6        6          -0.000019209   -0.000431262    0.000429661
      7        1          -0.000087379   -0.000070736    0.000133458
      8        1          -0.000153999    0.000116261   -0.000095972
      9        1           0.000004516    0.000154110   -0.000151695
     10        1           0.000065101   -0.000057638    0.000102220
     11        1          -0.000005141   -0.000070734    0.000011932
     12        6          -0.005977017    0.005673154   -0.006333451
     13        8          -0.001408462    0.002306740    0.003705264
     14        6          -0.002005149    0.002663370   -0.002830496
     15        6          -0.001687427   -0.000096205   -0.001835442
     16        6           0.001025981    0.002751110   -0.001424424
     17        6          -0.000232762   -0.001292986   -0.000526657
     18        1          -0.000263247   -0.000063532   -0.000262578
     19        6           0.001720789    0.001567166    0.000016856
     20        1           0.000044524    0.000338628   -0.000151327
     21        6           0.000481735   -0.000159295    0.000614630
     22        1          -0.000004005   -0.000226748   -0.000015539
     23        1           0.000217549    0.000202312    0.000083105
     24        1           0.000037685   -0.000038975    0.000181566
     25        8           0.008821765   -0.013275780    0.007797513
     26       16           0.000326181   -0.001714232    0.000843629
     27        6           0.000947718   -0.000326630    0.000496748
     28        1           0.000112134    0.000041296    0.000062776
     29        1           0.000121456   -0.000061716    0.000073781
     30        1           0.000022335   -0.000011829    0.000007420
     31        6           0.001222194   -0.000566566    0.000008923
     32        1           0.000145710   -0.000073559    0.000026935
     33        1           0.000149036   -0.000014980   -0.000087548
     34        1           0.000019755   -0.000015901    0.000007563
 -------------------------------------------------------------------
 Cartesian Forces:  Max     0.013275780 RMS     0.002238859
 IRC-IRC-IRC-IRC-IRC-IRC-IRC-IRC-IRC-IRC-IRC-IRC-IRC-IRC-IRC-IRC-IRC-IRC
 Pt  6 Step number   1 out of a maximum of  20
 Modified Bulirsch-Stoer Extrapolation Cycles:
    EPS =    0.000010000000000
      PEZero:  N= 2 I= 1 D=  1.91D-03 Err=  2.03D-04
      PEZero:  N= 3 I= 2 D=  1.91D-03 Err=  1.35D-04
      PEZero:  N= 3 I= 1 D=  3.82D-03 Err=  5.24D-07
 Maximum DWI energy   std dev =  0.000065409 at pt    71
 Maximum DWI gradient std dev =  0.039177247 at pt    30
 Point Number:   6          Path Number:   1
   CHANGE IN THE REACTION COORDINATE =    0.36560
   NET REACTION COORDINATE UP TO THIS POINT =    2.19777
  # OF POINTS ALONG THE PATH =   6
  # OF STEPS =   1

 Calculating another point on the path.
 IRC-IRC-IRC-IRC-IRC-IRC-IRC-IRC-IRC-IRC-IRC-IRC-IRC-IRC-IRC-IRC-IRC-IRC
                          Input orientation:                          
 ---------------------------------------------------------------------
 Center     Atomic      Atomic             Coordinates (Angstroms)
 Number     Number       Type             X           Y           Z
 ---------------------------------------------------------------------
      1          6           0        3.869369   -0.507593   -0.928652
      2          6           0        2.550912   -0.727236   -0.506261
      3          6           0        1.857697    0.259743    0.211710
      4          6           0        2.531237    1.453425    0.529915
      5          6           0        3.841127    1.675431    0.104105
      6          6           0        4.513628    0.697960   -0.639483
      7          1           0        4.387207   -1.282297   -1.487912
      8          1           0        2.071783   -1.669089   -0.749859
      9          1           0        2.011302    2.212261    1.104506
     10          1           0        4.336000    2.611843    0.347954
     11          1           0        5.530809    0.871413   -0.980018
     12          6           0        0.364284    0.165728    0.630856
     13          8           0        0.167791    0.607296    1.915353
     14          6           0       -0.297123   -1.191374    0.341283
     15          6           0       -0.542886   -1.552481   -0.990381
     16          6           0       -0.726155   -2.050404    1.363713
     17          6           0       -1.227658   -2.728141   -1.301170
     18          1           0       -0.219793   -0.894541   -1.791774
     19          6           0       -1.414252   -3.233445    1.054408
     20          1           0       -0.549364   -1.783080    2.401395
     21          6           0       -1.673292   -3.571850   -0.277297
     22          1           0       -1.420301   -2.980687   -2.340542
     23          1           0       -1.755201   -3.882510    1.856857
     24          1           0       -2.217100   -4.481854   -0.516215
     25          8           0       -0.278125    1.226229   -0.046109
     26         16           0       -2.778630    1.386914   -0.088243
     27          6           0       -2.817324    1.736774   -1.868570
     28          1           0       -3.763067    2.226065   -2.119740
     29          1           0       -1.977466    2.379589   -2.143761
     30          1           0       -2.746153    0.783439   -2.395790
     31          6           0       -2.862752    3.072527    0.578559
     32          1           0       -2.038983    3.674448    0.187101
     33          1           0       -3.821417    3.522575    0.303823
     34          1           0       -2.787811    3.001045    1.665610
 ---------------------------------------------------------------------
                    Distance matrix (angstroms):
                    1          2          3          4          5
     1  C    0.000000
     2  C    1.401779   0.000000
     3  C    2.436402   1.403623   0.000000
     4  C    2.786325   2.414401   1.407049   0.000000
     5  C    2.415156   2.794639   2.439210   1.395139   0.000000
     6  C    1.397157   2.429236   2.823214   2.422415   1.400224
     7  H    1.086781   2.154927   3.415410   3.873038   3.403068
     8  H    2.147639   1.084431   2.165834   3.405732   3.878871
     9  H    3.870885   3.395055   2.152442   1.084583   2.153428
    10  H    3.402697   3.881453   3.419492   2.152257   1.086844
    11  H    2.159787   3.414661   3.909746   3.408236   2.162589
    12  C    3.895003   2.621405   1.553964   2.522704   3.826893
    13  O    4.799273   3.650269   2.424660   2.867273   4.232604
    14  C    4.409075   3.007500   2.601110   3.876875   5.039835
    15  C    4.534710   3.238362   3.239132   4.560373   5.553097
    16  C    5.362280   3.998343   3.652421   4.856196   6.027315
    17  C    5.572189   4.348919   4.553643   5.913346   6.859944
    18  H    4.197136   3.058978   3.108422   4.297831   5.166255
    19  C    6.267332   4.943612   4.859851   6.148880   7.253906
    20  H    5.678141   4.379610   3.842107   4.844327   6.042785
    21  C    6.366712   5.097858   5.233365   6.601745   7.621564
    22  H    6.007515   4.920688   5.268743   6.596630   7.438976
    23  H    7.126353   5.838038   5.737403   6.971838   8.079711
    24  H    7.280794   6.068871   6.294170   7.672589   8.660200
    25  O    4.581127   3.468605   2.358453   2.876793   4.146394
    26  S    6.963572   5.748774   4.780797   5.346142   6.628833
    27  C    7.115651   6.061781   5.325881   5.868570   6.944795
    28  H    8.194245   7.154833   6.394925   6.872838   7.941817
    29  H    6.633082   5.730618   4.974984   5.323037   6.277321
    30  H    6.898143   5.823346   5.316836   6.071200   7.101928
    31  C    7.772412   6.702447   5.507174   5.631960   6.864326
    32  H    7.324137   6.397086   5.181209   5.092875   6.211172
    33  H    8.769803   7.702190   6.550336   6.684962   7.884569
    34  H    7.959823   6.864334   5.586529   5.654839   6.938183
                    6          7          8          9         10
     6  C    0.000000
     7  H    2.158062   0.000000
     8  H    3.402603   2.460796   0.000000
     9  H    3.405325   4.957569   4.302000   0.000000
    10  H    2.160910   4.305503   4.965707   2.477147   0.000000
    11  H    1.086604   2.490833   4.297905   4.304654   2.494028
    12  C    4.371966   4.771777   2.861552   2.669327   4.673119
    13  O    5.041995   5.740753   3.988793   2.575251   4.883536
    14  C    5.260685   5.029629   2.651512   4.182829   5.994191
    15  C    5.545805   4.962495   2.628297   5.008563   6.552577
    16  C    6.246729   5.904932   3.527187   5.072590   6.956560
    17  C    6.718509   5.801039   3.508824   6.378535   7.886021
    18  H    5.125340   4.633264   2.633787   4.797754   6.134201
    19  C    7.311975   6.627767   4.225521   6.433711   8.229937
    20  H    6.405965   6.304540   4.100464   4.919520   6.884675
    21  C    7.525984   6.590697   4.227222   6.995823   8.645264
    22  H    7.185929   6.110537   4.055270   7.114139   8.464007
    23  H    8.155405   7.461753   5.132252   7.204082   9.030844
    24  H    8.494020   7.402583   5.134273   8.081911   9.695898
    25  O    4.857166   5.489701   3.794759   2.745478   4.833773
    26  S    7.345445   7.773866   5.770910   5.004728   7.232474
    27  C    7.505508   7.820803   6.062572   5.690422   7.539812
    28  H    8.545756   8.895773   7.148026   6.613568   8.475448
    29  H    6.872047   7.372151   5.893316   5.146796   6.791350
    30  H    7.469695   7.481733   5.651238   6.076757   7.812047
    31  C    7.844308   8.706130   6.971173   4.977256   7.217162
    32  H    7.244269   8.286791   6.806591   4.402775   6.464937
    33  H    8.851060   9.678772   7.924231   6.031470   8.208218
    34  H    7.995541   8.931551   7.159630   4.895764   7.255093
                   11         12         13         14         15
    11  H    0.000000
    12  C    5.457645   0.000000
    13  O    6.100402   1.372416   0.000000
    14  C    6.321845   1.537217   2.434965   0.000000
    15  C    6.539507   2.530535   3.689578   1.401473   0.000000
    16  C    7.292441   2.576311   2.857764   1.402628   2.413146
    17  C    7.663994   3.826419   4.839260   2.434174   1.395593
    18  H    6.070170   2.708220   4.018523   2.155000   1.086050
    19  C    8.320014   3.859659   4.242096   2.434457   2.786769
    20  H    7.446395   2.787008   2.542527   2.158194   3.399612
    21  C    8.493261   4.352694   5.065822   2.818359   2.421602
    22  H    8.062732   4.681226   5.788636   3.413995   2.152340
    23  H    9.150606   4.731123   4.884636   3.415431   3.873694
    24  H    9.428822   5.438688   6.123698   3.904981   3.407206
    25  O    5.894217   1.412669   2.104579   2.448517   2.946689
    26  S    8.373040   3.447653   3.647410   3.604156   3.801637
    27  C    8.439769   4.340270   4.950223   4.450721   4.094323
    28  H    9.460982   5.370828   5.861231   5.454200   5.091407
    29  H    7.746166   4.252467   4.921337   4.663772   4.341598
    30  H    8.397633   4.383716   5.206539   4.170037   3.505150
    31  C    8.816231   4.343498   4.128991   4.981927   5.406851
    32  H    8.156036   4.275948   4.155013   5.170500   5.562873
    33  H    9.805154   5.375451   5.197082   5.885862   6.178990
    34  H    8.985217   4.364109   3.811560   5.053093   5.729622
                   16         17         18         19         20
    16  C    0.000000
    17  C    2.795073   0.000000
    18  H    3.398459   2.149087   0.000000
    19  C    1.403115   2.416381   3.872720   0.000000
    20  H    1.086049   3.881007   4.298929   2.160085   0.000000
    21  C    2.429975   1.399554   3.402100   1.398234   3.411496
    22  H    3.881852   1.086824   2.468678   3.404352   4.967773
    23  H    2.158411   3.403528   4.959631   1.086947   2.481567
    24  H    3.415991   2.161171   4.299430   2.161006   4.310125
    25  O    3.595088   4.256035   2.747438   4.731872   3.888417
    26  S    4.258637   4.561840   3.828147   4.951252   4.606169
    27  C    5.400311   4.773305   3.698227   5.934264   5.980436
    28  H    6.296465   5.625168   4.732921   6.737834   6.844107
    29  H    5.787313   5.230782   3.732725   6.484724   6.326590
    30  H    5.122980   3.979348   3.092401   5.460146   5.867358
    31  C    5.605884   6.313054   5.323659   6.487670   5.679032
    32  H    5.990148   6.623167   5.301044   6.990100   6.075087
    33  H    6.462362   6.955217   6.072409   7.211216   6.576939
    34  H    5.464313   6.637728   5.807221   6.413198   5.332905
                   21         22         23         24         25
    21  C    0.000000
    22  H    2.161125   0.000000
    23  H    2.158200   4.306228   0.000000
    24  H    1.086700   2.493303   2.490790   0.000000
    25  O    5.002149   4.926168   5.648207   6.046721   0.000000
    26  S    5.083980   5.098416   5.709435   5.911084   2.506017
    27  C    5.658838   4.942557   6.825193   6.392219   3.166946
    28  H    6.432540   5.713806   7.560392   7.068061   4.176653
    29  H    6.244665   5.392747   7.434260   7.055901   2.935667
    30  H    4.960604   3.991188   6.390467   5.615694   3.436309
    31  C    6.804046   6.873370   7.157740   7.660553   3.237178
    32  H    7.270367   7.145808   7.744432   8.188507   3.024696
    33  H    7.435255   7.419599   7.843242   8.204705   4.236812
    34  H    6.944062   7.328060   6.963202   7.815360   3.518306
                   26         27         28         29         30
    26  S    0.000000
    27  C    1.814790   0.000000
    28  H    2.408374   1.094039   0.000000
    29  H    2.419178   1.092842   1.792350   0.000000
    30  H    2.385374   1.091730   1.786474   1.789439   0.000000
    31  C    1.814660   2.788322   2.967807   2.945322   3.755033
    32  H    2.419857   2.930218   3.223630   2.667088   3.940729
    33  H    2.408769   2.986065   2.749181   3.270664   3.993366
    34  H    2.383591   3.753623   3.985046   3.943878   4.627579
                   31         32         33         34
    31  C    0.000000
    32  H    1.092769   0.000000
    33  H    1.094104   1.792697   0.000000
    34  H    1.091973   1.788912   1.787400   0.000000
 Symmetry turned off by external request.
 Stoichiometry    C15H16O2S(3)
 Framework group  C1[X(C15H16O2S)]
 Deg. of freedom    96
 Full point group                 C1      NOp   1
 Rotational constants (GHZ):           0.4450717           0.2951556           0.2140338
 Standard basis: 6-31++G(d,p) (6D, 7F)
   442 basis functions,   728 primitive gaussians,   442 cartesian basis functions
    70 alpha electrons       68 beta electrons
       nuclear repulsion energy      1388.8142892969 Hartrees.
 NAtoms=   34 NActive=   34 NUniq=   34 SFac= 1.00D+00 NAtFMM=   60 NAOKFM=F Big=F
 Integral buffers will be    131072 words long.
 Raffenetti 2 integral format.
 Two-electron integral symmetry is turned off.
 Force inversion solution in PCM.
 Force PCM accuracy= 1.00D-11.
 ------------------------------------------------------------------------------
 Polarizable Continuum Model (PCM)
 =================================
 Model                : PCM.
 Atomic radii         : SMD-Coulomb.
 Polarization charges : Total charges.
 Charge compensation  : None.
 Solution method      : Matrix inversion.
 Cavity type          : VdW (van der Waals Surface) (Alpha=1.000).
 Cavity algorithm     : GePol (No added spheres)
                        Default sphere list used, NSphG=   34.
                        Lebedev-Laikov grids with approx.  5.0 points / Ang**2.
                        Smoothing algorithm: York/Karplus (Gamma=1.0000).
                        Polarization charges: spherical gaussians, with
                                              point-specific exponents (IZeta= 3).
                        Self-potential: point-specific (ISelfS= 7).
                        Self-field    : sphere-specific E.n sum rule (ISelfD= 2).
 1st derivatives      : Analytical E(r).r(x)/FMM algorithm (CHGder, D1EAlg=3).
                        Cavity 1st derivative terms included.
 Solvent              : DiMethylSulfoxide, Eps=  46.826000 Eps(inf)=   2.007889
 ------------------------------------------------------------------------------
 ------------------------------------------------------------------------------
 Atomic radii for non-electrostatic terms: SMD-CDS.
 ------------------------------------------------------------------------------
 Nuclear repulsion after PCM non-electrostatic terms =     1388.8139325283 Hartrees.
 One-electron integrals computed using PRISM.
 NBasis=   442 RedAO= T EigKep=  1.11D-06  NBF=   442
 NBsUse=   440 1.00D-06 EigRej=  8.26D-07 NBFU=   440
 Initial guess from the checkpoint file:  "TS0-IRC.chk"
 B after Tr=     0.000189    0.000001    0.000031
         Rot=    1.000000    0.000049   -0.000004    0.000020 Ang=   0.01 deg.
 Initial guess <Sx>= 0.0000 <Sy>= 0.0000 <Sz>= 1.0000 <S**2>= 2.0149 S= 1.0050
 ExpMin= 3.60D-02 ExpMax= 2.19D+04 ExpMxC= 3.30D+03 IAcc=3 IRadAn=         5 AccDes= 0.00D+00
 Harris functional with IExCor=  402 and IRadAn=       5 diagonalized for initial guess.
 HarFok:  IExCor=  402 AccDes= 0.00D+00 IRadAn=         5 IDoV= 1 UseB2=F ITyADJ=14
 ICtDFT=  3500011 ScaDFX=  1.000000  1.000000  1.000000  1.000000
 FoFCou: FMM=F IPFlag=           0 FMFlag=      100000 FMFlg1=           0
         NFxFlg=           0 DoJE=T BraDBF=F KetDBF=T FulRan=T
         wScrn=  0.000000 ICntrl=       500 IOpCl=  0 I1Cent=   200000004 NGrid=           0
         NMat0=    1 NMatS0=      1 NMatT0=    0 NMatD0=    1 NMtDS0=    0 NMtDT0=    0
 Symmetry not used in FoFCou.
 Requested convergence on RMS density matrix=1.00D-08 within 128 cycles.
 Requested convergence on MAX density matrix=1.00D-06.
 Requested convergence on             energy=1.00D-06.
 No special actions if energy rises.
 Inv3:  Mode=1 IEnd=    20624652.
 Iteration    1 A*A^-1 deviation from unit magnitude is 3.11D-15 for   1407.
 Iteration    1 A*A^-1 deviation from orthogonality  is 1.59D-15 for   2413   1486.
 Iteration    1 A^-1*A deviation from unit magnitude is 3.55D-15 for    499.
 Iteration    1 A^-1*A deviation from orthogonality  is 2.06D-15 for   1915    356.
 Error on total polarization charges =  0.05931
 SCF Done:  E(UB3LYP) =  -1129.80559506     A.U. after   20 cycles
            NFock= 20  Conv=0.98D-08     -V/T= 2.0076
 <Sx>= 0.0000 <Sy>= 0.0000 <Sz>= 1.0000 <S**2>= 2.0138 S= 1.0046
 <L.S>=  0.00000000000    
 SMD-CDS (non-electrostatic) energy       (kcal/mol) =      -0.22
 (included in total energy above)
 Annihilation of the first spin contaminant:
 S**2 before annihilation     2.0138,   after     2.0001
 DoSCS=F DFT=T ScalE2(SS,OS)=  1.000000  1.000000
 Range of M.O.s used for correlation:     1   440
 NBasis=   442 NAE=    70 NBE=    68 NFC=     0 NFV=     0
 NROrb=    440 NOA=    70 NOB=    68 NVA=   370 NVB=   372

 **** Warning!!: The largest alpha MO coefficient is  0.17232164D+03


 **** Warning!!: The largest beta MO coefficient is  0.16947067D+03

 Symmetrizing basis deriv contribution to polar:
 IMax=3 JMax=2 DiffMx= 0.00D+00
 D1PCM: PCM CHGder 1st derivatives, ID1Alg=3 FixD1E=F DoIter=F DoCFld=F I1PDM=0.
 Calling FoFJK, ICntrl=      2147 FMM=F ISym2X=0 I1Cent= 0 IOpClX= 1 NMat=1 NMatS=1 NMatT=0.
 -------------------------------------------------------------------
 Center     Atomic                   Forces (Hartrees/Bohr)
 Number     Number              X              Y              Z
 -------------------------------------------------------------------
      1        6          -0.000819451   -0.000239801    0.000783323
      2        6          -0.001355842    0.000708219   -0.000206416
      3        6          -0.000147367    0.000989168   -0.000900489
      4        6          -0.000488378    0.000833847   -0.000683403
      5        6           0.000056320   -0.000259669    0.000469023
      6        6          -0.000122090   -0.000642190    0.000730844
      7        1          -0.000090654   -0.000059232    0.000113520
      8        1          -0.000120936    0.000085343   -0.000025133
      9        1          -0.000000468    0.000095336   -0.000103730
     10        1           0.000034251   -0.000061030    0.000074120
     11        1           0.000007358   -0.000107630    0.000096010
     12        6           0.001259962   -0.003673825    0.001650028
     13        8          -0.000802016    0.000426539    0.002295712
     14        6          -0.001478812    0.000824882   -0.002059827
     15        6          -0.001639680    0.000397445   -0.001713942
     16        6           0.000484349    0.002220796   -0.001330562
     17        6          -0.000315115   -0.000946145   -0.000321144
     18        1          -0.000219510   -0.000045689   -0.000172603
     19        6           0.001393637    0.001363338    0.000215493
     20        1           0.000090355    0.000269143   -0.000148059
     21        6           0.000750885   -0.000189380    0.000717852
     22        1          -0.000006672   -0.000172508    0.000036645
     23        1           0.000204201    0.000160667    0.000057629
     24        1           0.000129353   -0.000040922    0.000166523
     25        8           0.000183270    0.000910666   -0.001286317
     26       16           0.000176109   -0.001815730    0.000979862
     27        6           0.000994849   -0.000349427    0.000456689
     28        1           0.000143254    0.000046044    0.000010074
     29        1           0.000126774   -0.000090617    0.000054003
     30        1           0.000015098   -0.000011573    0.000009459
     31        6           0.001193385   -0.000537779    0.000034628
     32        1           0.000160949   -0.000099859    0.000050445
     33        1           0.000174792    0.000030135   -0.000046186
     34        1           0.000027842   -0.000018564   -0.000004071
 -------------------------------------------------------------------
 Cartesian Forces:  Max     0.003673825 RMS     0.000818750
 IRC-IRC-IRC-IRC-IRC-IRC-IRC-IRC-IRC-IRC-IRC-IRC-IRC-IRC-IRC-IRC-IRC-IRC
 Pt  7 Step number   1 out of a maximum of  20
 Modified Bulirsch-Stoer Extrapolation Cycles:
    EPS =    0.000010000000000
      PEZero:  N= 2 I= 1 D=  1.90D-03 Err=  8.87D-04
      PEZero:  N= 3 I= 2 D=  1.90D-03 Err=  5.90D-04
      PEZero:  N= 3 I= 1 D=  3.80D-03 Err=  3.38D-06
 Maximum DWI energy   std dev =  0.000054372 at pt    34
 Maximum DWI gradient std dev =  0.215827840 at pt    -1
 Point Number:   7          Path Number:   1
   CHANGE IN THE REACTION COORDINATE =    0.34225
   NET REACTION COORDINATE UP TO THIS POINT =    2.54002
  # OF POINTS ALONG THE PATH =   7
  # OF STEPS =   1

 Calculating another point on the path.
 IRC-IRC-IRC-IRC-IRC-IRC-IRC-IRC-IRC-IRC-IRC-IRC-IRC-IRC-IRC-IRC-IRC-IRC
                          Input orientation:                          
 ---------------------------------------------------------------------
 Center     Atomic      Atomic             Coordinates (Angstroms)
 Number     Number       Type             X           Y           Z
 ---------------------------------------------------------------------
      1          6           0        3.862634   -0.510382   -0.923545
      2          6           0        2.541069   -0.722045   -0.508547
      3          6           0        1.852951    0.266157    0.209545
      4          6           0        2.527488    1.460099    0.525517
      5          6           0        3.841575    1.673436    0.107722
      6          6           0        4.512746    0.691145   -0.631160
      7          1           0        4.377939   -1.292851   -1.473790
      8          1           0        2.051867   -1.657509   -0.757025
      9          1           0        2.007983    2.227426    1.089830
     10          1           0        4.343521    2.604138    0.359386
     11          1           0        5.535450    0.853457   -0.960359
     12          6           0        0.366014    0.160364    0.635398
     13          8           0        0.165482    0.602089    1.919546
     14          6           0       -0.304196   -1.182747    0.325333
     15          6           0       -0.556850   -1.549935   -1.005284
     16          6           0       -0.723341   -2.034792    1.353694
     17          6           0       -1.231510   -2.736476   -1.302800
     18          1           0       -0.254058   -0.896186   -1.819515
     19          6           0       -1.403364   -3.224129    1.058226
     20          1           0       -0.540162   -1.745746    2.384356
     21          6           0       -1.665219   -3.575676   -0.269341
     22          1           0       -1.423959   -3.007846   -2.338251
     23          1           0       -1.726894   -3.867005    1.872367
     24          1           0       -2.196557   -4.497195   -0.492779
     25          8           0       -0.278873    1.232959   -0.051002
     26         16           0       -2.778446    1.381185   -0.084865
     27          6           0       -2.806284    1.733598   -1.864218
     28          1           0       -3.739788    2.244098   -2.117825
     29          1           0       -1.949800    2.358409   -2.132172
     30          1           0       -2.750454    0.779886   -2.393043
     31          6           0       -2.849518    3.067472    0.580047
     32          1           0       -2.005592    3.651672    0.202581
     33          1           0       -3.794386    3.534475    0.287115
     34          1           0       -2.792049    2.995175    1.668470
 ---------------------------------------------------------------------
                    Distance matrix (angstroms):
                    1          2          3          4          5
     1  C    0.000000
     2  C    1.401270   0.000000
     3  C    2.434282   1.402036   0.000000
     4  C    2.786610   2.414793   1.407245   0.000000
     5  C    2.415164   2.794536   2.438325   1.395310   0.000000
     6  C    1.397070   2.428919   2.821686   2.422899   1.400469
     7  H    1.086539   2.152117   3.411699   3.873000   3.404075
     8  H    2.150001   1.084506   2.162016   3.404498   3.878921
     9  H    3.871563   3.396817   2.155346   1.084954   2.152556
    10  H    3.402558   3.881447   3.419290   2.152765   1.086964
    11  H    2.158640   3.413599   3.908247   3.409352   2.163880
    12  C    3.886715   2.611153   1.550330   2.524550   3.827186
    13  O    4.794757   3.645872   2.425800   2.873773   4.236054
    14  C    4.401618   3.000523   2.601156   3.878549   5.039102
    15  C    4.540835   3.244881   3.252866   4.573488   5.565522
    16  C    5.342360   3.980907   3.638781   4.844382   6.011810
    17  C    5.572220   4.349842   4.562554   5.923180   6.868267
    18  H    4.230692   3.092199   3.147636   4.334542   5.204940
    19  C    6.246805   4.926840   4.848292   6.138189   7.238714
    20  H    5.643841   4.348659   3.808483   4.810738   6.006121
    21  C    6.354618   5.088545   5.231303   6.600729   7.617095
    22  H    6.015545   4.928910   5.286634   6.616467   7.458085
    23  H    7.094143   5.811629   5.715181   6.949231   8.050982
    24  H    7.265950   6.057814   6.291367   7.670912   8.654267
    25  O    4.577407   3.461714   2.355264   2.873957   4.146963
    26  S    6.955958   5.735880   4.772819   5.341510   6.629266
    27  C    7.098928   6.038395   5.306822   5.851048   6.934421
    28  H    8.173755   7.130003   6.372412   6.846945   7.921854
    29  H    6.593567   5.682716   4.931742   5.283595   6.247106
    30  H    6.896169   5.814407   5.313071   6.069378   7.106834
    31  C    7.753374   6.678615   5.486151   5.612380   6.851069
    32  H    7.281959   6.348797   5.133237   5.045403   6.173474
    33  H    8.743942   7.673919   6.525362   6.657775   7.861523
    34  H    7.955645   6.855602   5.581400   5.653342   6.941750
                    6          7          8          9         10
     6  C    0.000000
     7  H    2.159731   0.000000
     8  H    3.404106   2.461166   0.000000
     9  H    3.405261   4.957942   4.301804   0.000000
    10  H    2.160870   4.306767   4.965851   2.475923   0.000000
    11  H    1.086573   2.492004   4.299028   4.305123   2.495457
    12  C    4.368213   4.759837   2.843520   2.678678   4.676406
    13  O    5.041105   5.731520   3.978475   2.593253   4.888590
    14  C    5.256356   5.017107   2.635893   4.190455   5.995242
    15  C    5.555467   4.963641   2.622710   5.023577   6.567517
    16  C    6.227920   5.879473   3.507030   5.069149   6.941283
    17  C    6.722810   5.794758   3.498944   6.392130   7.897214
    18  H    5.162773   4.661788   2.650621   4.830949   6.175565
    19  C    7.292719   6.600334   4.205717   6.430999   8.214850
    20  H    6.368960   6.267227   4.073657   4.894378   6.846339
    21  C    7.516910   6.571283   4.211168   7.001126   8.642358
    22  H    7.200081   6.111507   4.050316   7.137090   8.487369
    23  H    8.122653   7.422400   5.106331   7.190533   9.000819
    24  H    8.482498   7.379310   5.116909   8.087234   9.691633
    25  O    4.856929   5.485430   3.779633   2.742294   4.838913
    26  S    7.344118   7.764884   5.746075   5.000593   7.239847
    27  C    7.495021   7.805440   6.027198   5.669871   7.538035
    28  H    8.527963   8.878191   7.114603   6.582264   8.462038
    29  H    6.840856   7.335220   5.833693   5.105145   6.773045
    30  H    7.474368   7.480324   5.628475   6.071944   7.824847
    31  C    7.830510   8.687163   6.938068   4.955893   7.211323
    32  H    7.207536   8.246696   6.750646   4.350227   6.436859
    33  H    8.828148   9.653536   7.888321   6.001685   8.191232
    34  H    7.997305   8.925788   7.141010   4.895363   7.265189
                   11         12         13         14         15
    11  H    0.000000
    12  C    5.454346   0.000000
    13  O    6.098655   1.372724   0.000000
    14  C    6.316692   1.532732   2.438801   0.000000
    15  C    6.549384   2.543351   3.702377   1.403283   0.000000
    16  C    7.271128   2.553695   2.839602   1.399711   2.414039
    17  C    7.667897   3.834107   4.845732   2.434092   1.396984
    18  H    6.108830   2.743608   4.049867   2.164487   1.087218
    19  C    8.297502   3.842431   4.224108   2.431572   2.788832
    20  H    7.406486   2.741034   2.495257   2.147609   3.395332
    21  C    8.482003   4.347696   5.059290   2.816404   2.423576
    22  H    8.077229   4.699378   5.804032   3.417534   2.157356
    23  H    9.113108   4.704260   4.853464   3.409198   3.875396
    24  H    9.414460   5.434374   6.115655   3.903320   3.411400
    25  O    5.897229   1.427404   2.116248   2.444975   2.955068
    26  S    8.376506   3.449175   3.645732   3.586630   3.791322
    27  C    8.436595   4.334353   4.942527   4.422629   4.071770
    28  H    9.450061   5.364680   5.852152   5.432824   5.075778
    29  H    7.724442   4.225380   4.896478   4.613798   4.299458
    30  H    8.409174   4.389491   5.208907   4.150382   3.487956
    31  C    8.808087   4.335203   4.118567   4.960635   5.393519
    32  H    8.127100   4.242767   4.118432   5.126541   5.533038
    33  H    9.787231   5.367947   5.190787   5.868140   6.164671
    34  H    8.991382   4.367694   3.812727   5.044647   5.727399
                   16         17         18         19         20
    16  C    0.000000
    17  C    2.794201   0.000000
    18  H    3.403808   2.146876   0.000000
    19  C    1.401518   2.416978   3.875773   0.000000
    20  H    1.085986   3.880030   4.298389   2.165492   0.000000
    21  C    2.428107   1.400142   3.402071   1.398066   3.414163
    22  H    3.881773   1.087583   2.469183   3.403419   4.967597
    23  H    2.152474   3.406639   4.962360   1.086641   2.483990
    24  H    3.412222   2.165083   4.301256   2.157654   4.311847
    25  O    3.584539   4.269770   2.767944   4.728689   3.856413
    26  S    4.238137   4.564154   3.816800   4.940285   4.569974
    27  C    5.375349   4.772491   3.664918   5.923506   5.940667
    28  H    6.281664   5.635764   4.701136   6.741489   6.813670
    29  H    5.740704   5.211684   3.683163   6.453058   6.263401
    30  H    5.105843   3.982539   3.061069   5.455093   5.838471
    31  C    5.581421   6.312597   5.310829   6.473350   5.635221
    32  H    5.941810   6.608616   5.276339   6.954958   6.003311
    33  H    6.448694   6.958519   6.050006   7.210432   6.547452
    34  H    5.447863   6.641954   5.809487   6.401608   5.297152
                   21         22         23         24         25
    21  C    0.000000
    22  H    2.158941   0.000000
    23  H    2.162312   4.308043   0.000000
    24  H    1.086942   2.494161   2.492316   0.000000
    25  O    5.009252   4.952491   5.639659   6.058659   0.000000
    26  S    5.083677   5.116247   5.699125   5.921178   2.504192
    27  C    5.659864   4.961535   6.818645   6.409010   3.150587
    28  H    6.449069   5.744090   7.570929   7.104039   4.155970
    29  H    6.226114   5.395895   7.405526   7.053213   2.896533
    30  H    4.965759   4.013665   6.390227   5.636080   3.434988
    31  C    6.801135   6.888990   7.142643   7.668214   3.220539
    32  H    7.250733   7.151455   7.706904   8.180711   2.982622
    33  H    7.442933   7.437301   7.846621   8.226119   4.215463
    34  H    6.942690   7.345867   6.947349   7.820564   3.518244
                   26         27         28         29         30
    26  S    0.000000
    27  C    1.814130   0.000000
    28  H    2.408677   1.093780   0.000000
    29  H    2.415179   1.093505   1.793691   0.000000
    30  H    2.385378   1.091943   1.788419   1.789088   0.000000
    31  C    1.814035   2.784874   2.957878   2.944214   3.752616
    32  H    2.415582   2.931173   3.220712   2.669590   3.941984
    33  H    2.409806   2.974515   2.729797   3.261683   3.982562
    34  H    2.383135   3.751222   3.974715   3.944583   4.626567
                   31         32         33         34
    31  C    0.000000
    32  H    1.093609   0.000000
    33  H    1.093928   1.794621   0.000000
    34  H    1.092334   1.788388   1.789879   0.000000
 Symmetry turned off by external request.
 Stoichiometry    C15H16O2S(3)
 Framework group  C1[X(C15H16O2S)]
 Deg. of freedom    96
 Full point group                 C1      NOp   1
 Rotational constants (GHZ):           0.4459398           0.2959893           0.2146228
 Standard basis: 6-31++G(d,p) (6D, 7F)
   442 basis functions,   728 primitive gaussians,   442 cartesian basis functions
    70 alpha electrons       68 beta electrons
       nuclear repulsion energy      1389.8108969214 Hartrees.
 NAtoms=   34 NActive=   34 NUniq=   34 SFac= 1.00D+00 NAtFMM=   60 NAOKFM=F Big=F
 Integral buffers will be    131072 words long.
 Raffenetti 2 integral format.
 Two-electron integral symmetry is turned off.
 Force inversion solution in PCM.
 Force PCM accuracy= 1.00D-11.
 ------------------------------------------------------------------------------
 Polarizable Continuum Model (PCM)
 =================================
 Model                : PCM.
 Atomic radii         : SMD-Coulomb.
 Polarization charges : Total charges.
 Charge compensation  : None.
 Solution method      : Matrix inversion.
 Cavity type          : VdW (van der Waals Surface) (Alpha=1.000).
 Cavity algorithm     : GePol (No added spheres)
                        Default sphere list used, NSphG=   34.
                        Lebedev-Laikov grids with approx.  5.0 points / Ang**2.
                        Smoothing algorithm: York/Karplus (Gamma=1.0000).
                        Polarization charges: spherical gaussians, with
                                              point-specific exponents (IZeta= 3).
                        Self-potential: point-specific (ISelfS= 7).
                        Self-field    : sphere-specific E.n sum rule (ISelfD= 2).
 1st derivatives      : Analytical E(r).r(x)/FMM algorithm (CHGder, D1EAlg=3).
                        Cavity 1st derivative terms included.
 Solvent              : DiMethylSulfoxide, Eps=  46.826000 Eps(inf)=   2.007889
 ------------------------------------------------------------------------------
 ------------------------------------------------------------------------------
 Atomic radii for non-electrostatic terms: SMD-CDS.
 ------------------------------------------------------------------------------
 Nuclear repulsion after PCM non-electrostatic terms =     1389.8105615435 Hartrees.
 One-electron integrals computed using PRISM.
 NBasis=   442 RedAO= T EigKep=  1.11D-06  NBF=   442
 NBsUse=   440 1.00D-06 EigRej=  8.13D-07 NBFU=   440
 Initial guess from the checkpoint file:  "TS0-IRC.chk"
 B after Tr=     0.000890   -0.000011    0.000193
         Rot=    1.000000    0.000184    0.000003    0.000095 Ang=   0.02 deg.
 Initial guess <Sx>= 0.0000 <Sy>= 0.0000 <Sz>= 1.0000 <S**2>= 2.0139 S= 1.0046
 ExpMin= 3.60D-02 ExpMax= 2.19D+04 ExpMxC= 3.30D+03 IAcc=3 IRadAn=         5 AccDes= 0.00D+00
 Harris functional with IExCor=  402 and IRadAn=       5 diagonalized for initial guess.
 HarFok:  IExCor=  402 AccDes= 0.00D+00 IRadAn=         5 IDoV= 1 UseB2=F ITyADJ=14
 ICtDFT=  3500011 ScaDFX=  1.000000  1.000000  1.000000  1.000000
 FoFCou: FMM=F IPFlag=           0 FMFlag=      100000 FMFlg1=           0
         NFxFlg=           0 DoJE=T BraDBF=F KetDBF=T FulRan=T
         wScrn=  0.000000 ICntrl=       500 IOpCl=  0 I1Cent=   200000004 NGrid=           0
         NMat0=    1 NMatS0=      1 NMatT0=    0 NMatD0=    1 NMtDS0=    0 NMtDT0=    0
 Symmetry not used in FoFCou.
 Requested convergence on RMS density matrix=1.00D-08 within 128 cycles.
 Requested convergence on MAX density matrix=1.00D-06.
 Requested convergence on             energy=1.00D-06.
 No special actions if energy rises.
 Inv3:  Mode=1 IEnd=    20498988.
 Iteration    1 A*A^-1 deviation from unit magnitude is 3.11D-15 for   2291.
 Iteration    1 A*A^-1 deviation from orthogonality  is 2.52D-15 for   1621    501.
 Iteration    1 A^-1*A deviation from unit magnitude is 2.89D-15 for   2291.
 Iteration    1 A^-1*A deviation from orthogonality  is 2.55D-15 for   2451   1898.
 Error on total polarization charges =  0.05923
 SCF Done:  E(UB3LYP) =  -1129.80604486     A.U. after   20 cycles
            NFock= 20  Conv=0.32D-08     -V/T= 2.0076
 <Sx>= 0.0000 <Sy>= 0.0000 <Sz>= 1.0000 <S**2>= 2.0142 S= 1.0047
 <L.S>=  0.00000000000    
 SMD-CDS (non-electrostatic) energy       (kcal/mol) =      -0.21
 (included in total energy above)
 Annihilation of the first spin contaminant:
 S**2 before annihilation     2.0142,   after     2.0001
 DoSCS=F DFT=T ScalE2(SS,OS)=  1.000000  1.000000
 Range of M.O.s used for correlation:     1   440
 NBasis=   442 NAE=    70 NBE=    68 NFC=     0 NFV=     0
 NROrb=    440 NOA=    70 NOB=    68 NVA=   370 NVB=   372

 **** Warning!!: The largest alpha MO coefficient is  0.17674074D+03


 **** Warning!!: The largest beta MO coefficient is  0.17536239D+03

 Symmetrizing basis deriv contribution to polar:
 IMax=3 JMax=2 DiffMx= 0.00D+00
 D1PCM: PCM CHGder 1st derivatives, ID1Alg=3 FixD1E=F DoIter=F DoCFld=F I1PDM=0.
 Calling FoFJK, ICntrl=      2147 FMM=F ISym2X=0 I1Cent= 0 IOpClX= 1 NMat=1 NMatS=1 NMatT=0.
 -------------------------------------------------------------------
 Center     Atomic                   Forces (Hartrees/Bohr)
 Number     Number              X              Y              Z
 -------------------------------------------------------------------
      1        6          -0.000896304   -0.000671152    0.000510932
      2        6          -0.000993741    0.000402822   -0.000273443
      3        6          -0.000503567    0.000627864    0.000013792
      4        6          -0.000217758    0.000963673   -0.000498790
      5        6           0.000074667   -0.000291747    0.000345004
      6        6           0.000042978   -0.001186869    0.001243335
      7        1           0.000233003    0.000232125   -0.000352574
      8        1           0.000518638   -0.000158778    0.000186481
      9        1           0.000071751   -0.000529854    0.000236851
     10        1          -0.000218075    0.000065001   -0.000311699
     11        1          -0.000045887    0.000161784    0.000034184
     12        6          -0.001944957    0.004516757   -0.003617826
     13        8          -0.000650970   -0.000603627   -0.000915009
     14        6          -0.000600829    0.000176580   -0.001739794
     15        6          -0.001808898    0.000268806   -0.001862436
     16        6           0.000395619    0.001811794   -0.000959700
     17        6          -0.000583172   -0.001068039    0.000303590
     18        1           0.000502710   -0.000106929    0.001149653
     19        6           0.001337181    0.001106972    0.001139317
     20        1          -0.000219855   -0.001003971    0.000219812
     21        6           0.001222922   -0.000756728    0.001491399
     22        1           0.000056938    0.000744956    0.000377884
     23        1          -0.000545451   -0.000453274   -0.000398853
     24        1           0.000101251    0.000326272   -0.000462137
     25        8           0.001585481   -0.002078173    0.002786915
     26       16           0.000143316   -0.001957338    0.001090440
     27        6           0.001888814   -0.000263948    0.000310273
     28        1           0.000049955   -0.000041186   -0.000129001
     29        1          -0.000399447   -0.000163923   -0.000166399
     30        1          -0.000218109    0.000160432    0.000013609
     31        6           0.002214367   -0.000339832    0.000100589
     32        1          -0.000486306   -0.000030822    0.000238824
     33        1           0.000133035    0.000045208    0.000119830
     34        1          -0.000239301    0.000095145   -0.000225050
 -------------------------------------------------------------------
 Cartesian Forces:  Max     0.004516757 RMS     0.001019746
 IRC-IRC-IRC-IRC-IRC-IRC-IRC-IRC-IRC-IRC-IRC-IRC-IRC-IRC-IRC-IRC-IRC-IRC
 Pt  8 Step number   1 out of a maximum of  20
 Modified Bulirsch-Stoer Extrapolation Cycles:
    EPS =    0.000010000000000
      PEZero:  N= 2 I= 1 D=  1.90D-03 Err=  3.46D-03
      PEZero:  N= 3 I= 2 D=  1.90D-03 Err=  5.34D-04
      PEZero:  N= 3 I= 1 D=  3.79D-03 Err=  3.18D-03
      PEZero:  N= 4 I= 3 D=  9.48D-04 Err=  4.00D-04
      PEZero:  N= 4 I= 2 D=  2.84D-03 Err=  1.13D-06
      PEZero:  N= 4 I= 1 D=  4.74D-03 Err=  3.22D-04
 Maximum DWI energy   std dev =  0.000132666 at pt    27
 Maximum DWI gradient std dev =  0.531649190 at pt    30
 Point Number:   8          Path Number:   1
   CHANGE IN THE REACTION COORDINATE =    0.35149
   NET REACTION COORDINATE UP TO THIS POINT =    2.89151
  # OF POINTS ALONG THE PATH =   8
  # OF STEPS =   1

 Calculating another point on the path.
 IRC-IRC-IRC-IRC-IRC-IRC-IRC-IRC-IRC-IRC-IRC-IRC-IRC-IRC-IRC-IRC-IRC-IRC
                          Input orientation:                          
 ---------------------------------------------------------------------
 Center     Atomic      Atomic             Coordinates (Angstroms)
 Number     Number       Type             X           Y           Z
 ---------------------------------------------------------------------
      1          6           0        3.859196   -0.518010   -0.917545
      2          6           0        2.534635   -0.722927   -0.509291
      3          6           0        1.848247    0.270660    0.202847
      4          6           0        2.524611    1.463306    0.519099
      5          6           0        3.841653    1.669633    0.107999
      6          6           0        4.513068    0.680527   -0.621641
      7          1           0        4.375288   -1.299316   -1.468881
      8          1           0        2.047173   -1.659910   -0.753920
      9          1           0        2.005073    2.229039    1.084476
     10          1           0        4.343932    2.601521    0.353384
     11          1           0        5.537533    0.840008   -0.946832
     12          6           0        0.356049    0.174492    0.617786
     13          8           0        0.158008    0.608034    1.911622
     14          6           0       -0.310654   -1.174644    0.317200
     15          6           0       -0.570816   -1.544134   -1.010145
     16          6           0       -0.719726   -2.024612    1.351815
     17          6           0       -1.238542   -2.736092   -1.299967
     18          1           0       -0.266219   -0.889303   -1.820917
     19          6           0       -1.393307   -3.219186    1.063822
     20          1           0       -0.532267   -1.741421    2.382799
     21          6           0       -1.656654   -3.577052   -0.261663
     22          1           0       -1.438530   -3.004668   -2.333674
     23          1           0       -1.715757   -3.864353    1.876622
     24          1           0       -2.183273   -4.500931   -0.484787
     25          8           0       -0.277133    1.244505   -0.042043
     26         16           0       -2.771948    1.373145   -0.081915
     27          6           0       -2.790918    1.723436   -1.862464
     28          1           0       -3.721153    2.238159   -2.120220
     29          1           0       -1.931983    2.343555   -2.130968
     30          1           0       -2.741315    0.769097   -2.390373
     31          6           0       -2.830227    3.062006    0.578962
     32          1           0       -1.985581    3.641851    0.199150
     33          1           0       -3.772989    3.534098    0.287940
     34          1           0       -2.773382    2.992715    1.667161
 ---------------------------------------------------------------------
                    Distance matrix (angstroms):
                    1          2          3          4          5
     1  C    0.000000
     2  C    1.401116   0.000000
     3  C    2.433350   1.401957   0.000000
     4  C    2.787593   2.416050   1.407085   0.000000
     5  C    2.416160   2.795297   2.437168   1.395053   0.000000
     6  C    1.396996   2.428271   2.819404   2.422393   1.400537
     7  H    1.086629   2.154308   3.412541   3.874164   3.403817
     8  H    2.148054   1.084159   2.163810   3.406318   3.879293
     9  H    3.871968   3.396267   2.153396   1.084398   2.153943
    10  H    3.403190   3.881973   3.418189   2.152422   1.086699
    11  H    2.159140   3.413445   3.905989   3.408100   2.162626
    12  C    3.887009   2.611877   1.551798   2.524568   3.826848
    13  O    4.792802   3.644260   2.427064   2.876008   4.236660
    14  C    4.398115   2.997133   2.600545   3.877921   5.037393
    15  C    4.548242   3.251009   3.258326   4.578750   5.572111
    16  C    5.327886   3.968496   3.630824   4.835774   6.000058
    17  C    5.572528   4.349123   4.563691   5.924970   6.870310
    18  H    4.239456   3.097229   3.148349   4.335802   5.209941
    19  C    6.229845   4.912711   4.840246   6.129645   7.226269
    20  H    5.627961   4.336749   3.803617   4.805013   5.995096
    21  C    6.341335   5.076835   5.225418   6.595285   7.608925
    22  H    6.021195   4.931608   5.288158   6.618731   7.462653
    23  H    7.077110   5.798877   5.709815   6.943165   8.039766
    24  H    7.249991   6.044218   6.284431   7.664469   8.644477
    25  O    4.580631   3.463402   2.350657   2.865751   4.143386
    26  S    6.945993   5.721537   4.758441   5.331312   6.622967
    27  C    7.081029   6.014756   5.281848   5.830469   6.919293
    28  H    8.155034   7.106194   6.347118   6.824659   7.904695
    29  H    6.572572   5.655425   4.902421   5.259176   6.229127
    30  H    6.884229   5.796573   5.295027   6.056149   7.098472
    31  C    7.733332   6.655205   5.460878   5.588713   6.831873
    32  H    7.260363   6.323411   5.105211   5.018991   6.152610
    33  H    8.724851   7.651403   6.500428   6.633354   7.841644
    34  H    7.937064   6.835055   5.559969   5.632573   6.923888
                    6          7          8          9         10
     6  C    0.000000
     7  H    2.157910   0.000000
     8  H    3.402320   2.461975   0.000000
     9  H    3.405696   4.958512   4.301790   0.000000
    10  H    2.160902   4.305596   4.965986   2.478609   0.000000
    11  H    1.086606   2.489991   4.297606   4.305101   2.493626
    12  C    4.367271   4.762413   2.847193   2.675489   4.675852
    13  O    5.038772   5.731600   3.977138   2.592967   4.891222
    14  C    5.252749   5.016342   2.634792   4.187644   5.993822
    15  C    5.562906   4.973361   2.633044   5.025880   6.572702
    16  C    6.212442   5.868692   3.496120   5.058611   6.930988
    17  C    6.724167   5.797236   3.500322   6.392115   7.898588
    18  H    5.171481   4.672861   2.661597   4.829506   6.177939
    19  C    7.275563   6.586136   4.191949   6.421260   8.203735
    20  H    6.351999   6.254198   4.061915   4.887564   6.837907
    21  C    7.504801   6.559710   4.199534   6.995072   8.634818
    22  H    7.206472   6.120178   4.056368   7.136795   8.490377
    23  H    8.105277   7.407607   5.093031   7.183419   8.991530
    24  H    8.468011   7.364340   5.102990   8.080676   9.682549
    25  O    4.857986   5.491076   3.787452   2.728886   4.832401
    26  S    7.337743   7.755560   5.733667   4.991287   7.234234
    27  C    7.481679   7.787583   6.006915   5.651692   7.522440
    28  H    8.513186   8.859477   7.094737   6.561997   8.443716
    29  H    6.825131   7.313723   5.810136   5.084545   6.754677
    30  H    7.467418   7.468168   5.613169   6.060875   7.815799
    31  C    7.812609   8.668001   6.918243   4.932494   7.192460
    32  H    7.188573   8.225456   6.729050   4.324946   6.416293
    33  H    8.810729   9.635494   7.870036   5.976926   8.170581
    34  H    7.979798   8.908410   7.123643   4.874049   7.248117
                   11         12         13         14         15
    11  H    0.000000
    12  C    5.453322   0.000000
    13  O    6.096217   1.378837   0.000000
    14  C    6.313311   1.534605   2.437164   0.000000
    15  C    6.557443   2.542226   3.701315   1.402159   0.000000
    16  C    7.255557   2.555807   2.831011   1.400076   2.414930
    17  C    7.669967   3.833014   4.842297   2.431939   1.396646
    18  H    6.118667   2.732425   4.043987   2.157530   1.085787
    19  C    8.279875   3.843989   4.215799   2.430995   2.789917
    20  H    7.388686   2.752289   2.493677   2.153381   3.398894
    21  C    8.469723   4.347240   5.052833   2.813959   2.423227
    22  H    8.085192   4.694538   5.798542   3.412950   2.153560
    23  H    9.094676   4.710554   4.849172   3.411840   3.876562
    24  H    9.399466   5.433544   6.109492   3.900522   3.408617
    25  O    5.898525   1.407559   2.100298   2.445907   2.966475
    26  S    8.371367   3.422092   3.625497   3.564896   3.770558
    27  C    8.425077   4.295843   4.917725   4.393348   4.041326
    28  H    9.436891   5.327191   5.827602   5.405528   5.046050
    29  H    7.710804   4.182771   4.870588   4.582571   4.268858
    30  H    8.404056   4.358468   5.190297   4.125190   3.459354
    31  C    8.791173   4.300185   4.089927   4.936189   5.370914
    32  H    8.109306   4.204886   4.090426   5.100778   5.509845
    33  H    9.770804   5.333358   5.162454   5.844730   6.142261
    34  H    8.974320   4.340150   3.786755   5.025365   5.709839
                   16         17         18         19         20
    16  C    0.000000
    17  C    2.794158   0.000000
    18  H    3.400121   2.151147   0.000000
    19  C    1.401307   2.417608   3.875617   0.000000
    20  H    1.085480   3.879557   4.297454   2.159834   0.000000
    21  C    2.427183   1.400038   3.404200   1.397974   3.409835
    22  H    3.880724   1.086591   2.472247   3.404563   4.966108
    23  H    2.156884   3.404618   4.962245   1.086673   2.482682
    24  H    3.412804   2.161409   4.301650   2.159885   4.308569
    25  O    3.581320   4.283904   2.778065   4.732159   3.854959
    26  S    4.220421   4.552012   3.797561   4.929794   4.559771
    27  C    5.354371   4.755383   3.633488   5.911513   5.926972
    28  H    6.263769   5.619550   4.669814   6.733469   6.803177
    29  H    5.716662   5.193674   3.649969   6.437465   6.246625
    30  H    5.088772   3.966568   3.033261   5.445640   5.828016
    31  C    5.561042   6.299347   5.286435   6.461671   5.622041
    32  H    5.919445   6.594208   5.250546   6.940626   5.988327
    33  H    6.430669   6.946953   6.025876   7.202203   6.536193
    34  H    5.430517   6.631652   5.789871   6.391896   5.286471
                   21         22         23         24         25
    21  C    0.000000
    22  H    2.160655   0.000000
    23  H    2.158309   4.306101   0.000000
    24  H    1.086583   2.492354   2.489991   0.000000
    25  O    5.019834   4.965470   5.643700   6.069549   0.000000
    26  S    5.077464   5.100360   5.690588   5.917230   2.498447
    27  C    5.651928   4.940239   6.808827   6.403903   3.140449
    28  H    6.444615   5.722164   7.565514   7.103171   4.143360
    29  H    6.214797   5.374763   7.392270   7.044150   2.882715
    30  H    4.959527   3.992714   6.381839   5.631684   3.436984
    31  C    6.794190   6.872030   7.134452   7.664732   3.194877
    32  H    7.241071   7.133771   7.696091   8.173846   2.953682
    33  H    7.439718   7.421457   7.841759   8.227150   4.191913
    34  H    6.937527   7.331924   6.941313   7.818813   3.494120
                   26         27         28         29         30
    26  S    0.000000
    27  C    1.814777   0.000000
    28  H    2.409133   1.093944   0.000000
    29  H    2.417820   1.092892   1.792303   0.000000
    30  H    2.386376   1.091747   1.786395   1.789198   0.000000
    31  C    1.814499   2.784578   2.959401   2.943931   3.752638
    32  H    2.417519   2.929017   3.219012   2.667938   3.940747
    33  H    2.410103   2.977784   2.735211   3.264630   3.985341
    34  H    2.383752   3.750950   3.976415   3.944001   4.626996
                   31         32         33         34
    31  C    0.000000
    32  H    1.092659   0.000000
    33  H    1.093785   1.792853   0.000000
    34  H    1.091883   1.788034   1.787333   0.000000
 Symmetry turned off by external request.
 Stoichiometry    C15H16O2S(3)
 Framework group  C1[X(C15H16O2S)]
 Deg. of freedom    96
 Full point group                 C1      NOp   1
 Rotational constants (GHZ):           0.4474737           0.2971998           0.2153650
 Standard basis: 6-31++G(d,p) (6D, 7F)
   442 basis functions,   728 primitive gaussians,   442 cartesian basis functions
    70 alpha electrons       68 beta electrons
       nuclear repulsion energy      1391.7321547010 Hartrees.
 NAtoms=   34 NActive=   34 NUniq=   34 SFac= 1.00D+00 NAtFMM=   60 NAOKFM=F Big=F
 Integral buffers will be    131072 words long.
 Raffenetti 2 integral format.
 Two-electron integral symmetry is turned off.
 Force inversion solution in PCM.
 Force PCM accuracy= 1.00D-11.
 ------------------------------------------------------------------------------
 Polarizable Continuum Model (PCM)
 =================================
 Model                : PCM.
 Atomic radii         : SMD-Coulomb.
 Polarization charges : Total charges.
 Charge compensation  : None.
 Solution method      : Matrix inversion.
 Cavity type          : VdW (van der Waals Surface) (Alpha=1.000).
 Cavity algorithm     : GePol (No added spheres)
                        Default sphere list used, NSphG=   34.
                        Lebedev-Laikov grids with approx.  5.0 points / Ang**2.
                        Smoothing algorithm: York/Karplus (Gamma=1.0000).
                        Polarization charges: spherical gaussians, with
                                              point-specific exponents (IZeta= 3).
                        Self-potential: point-specific (ISelfS= 7).
                        Self-field    : sphere-specific E.n sum rule (ISelfD= 2).
 1st derivatives      : Analytical E(r).r(x)/FMM algorithm (CHGder, D1EAlg=3).
                        Cavity 1st derivative terms included.
 Solvent              : DiMethylSulfoxide, Eps=  46.826000 Eps(inf)=   2.007889
 ------------------------------------------------------------------------------
 ------------------------------------------------------------------------------
 Atomic radii for non-electrostatic terms: SMD-CDS.
 ------------------------------------------------------------------------------
 Nuclear repulsion after PCM non-electrostatic terms =     1391.7318314114 Hartrees.
 One-electron integrals computed using PRISM.
 NBasis=   442 RedAO= T EigKep=  1.10D-06  NBF=   442
 NBsUse=   440 1.00D-06 EigRej=  8.13D-07 NBFU=   440
 Initial guess from the checkpoint file:  "TS0-IRC.chk"
 B after Tr=     0.002398    0.000377   -0.000043
         Rot=    1.000000    0.000597   -0.000025    0.000268 Ang=   0.08 deg.
 Initial guess <Sx>= 0.0000 <Sy>= 0.0000 <Sz>= 1.0000 <S**2>= 2.0141 S= 1.0047
 ExpMin= 3.60D-02 ExpMax= 2.19D+04 ExpMxC= 3.30D+03 IAcc=3 IRadAn=         5 AccDes= 0.00D+00
 Harris functional with IExCor=  402 and IRadAn=       5 diagonalized for initial guess.
 HarFok:  IExCor=  402 AccDes= 0.00D+00 IRadAn=         5 IDoV= 1 UseB2=F ITyADJ=14
 ICtDFT=  3500011 ScaDFX=  1.000000  1.000000  1.000000  1.000000
 FoFCou: FMM=F IPFlag=           0 FMFlag=      100000 FMFlg1=           0
         NFxFlg=           0 DoJE=T BraDBF=F KetDBF=T FulRan=T
         wScrn=  0.000000 ICntrl=       500 IOpCl=  0 I1Cent=   200000004 NGrid=           0
         NMat0=    1 NMatS0=      1 NMatT0=    0 NMatD0=    1 NMtDS0=    0 NMtDT0=    0
 Symmetry not used in FoFCou.
 Requested convergence on RMS density matrix=1.00D-08 within 128 cycles.
 Requested convergence on MAX density matrix=1.00D-06.
 Requested convergence on             energy=1.00D-06.
 No special actions if energy rises.
 Inv3:  Mode=1 IEnd=    20358075.
 Iteration    1 A*A^-1 deviation from unit magnitude is 3.11D-15 for   2072.
 Iteration    1 A*A^-1 deviation from orthogonality  is 1.52D-15 for   1876    477.
 Iteration    1 A^-1*A deviation from unit magnitude is 3.11D-15 for    318.
 Iteration    1 A^-1*A deviation from orthogonality  is 2.90D-15 for   1523     91.
 Restarting incremental Fock formation.
 Error on total polarization charges =  0.05919
 SCF Done:  E(UB3LYP) =  -1129.80650752     A.U. after   21 cycles
            NFock= 21  Conv=0.57D-08     -V/T= 2.0075
 <Sx>= 0.0000 <Sy>= 0.0000 <Sz>= 1.0000 <S**2>= 2.0137 S= 1.0046
 <L.S>=  0.00000000000    
 SMD-CDS (non-electrostatic) energy       (kcal/mol) =      -0.20
 (included in total energy above)
 Annihilation of the first spin contaminant:
 S**2 before annihilation     2.0137,   after     2.0001
 DoSCS=F DFT=T ScalE2(SS,OS)=  1.000000  1.000000
 Range of M.O.s used for correlation:     1   440
 NBasis=   442 NAE=    70 NBE=    68 NFC=     0 NFV=     0
 NROrb=    440 NOA=    70 NOB=    68 NVA=   370 NVB=   372

 **** Warning!!: The largest alpha MO coefficient is  0.17089257D+03


 **** Warning!!: The largest beta MO coefficient is  0.16858619D+03

 Symmetrizing basis deriv contribution to polar:
 IMax=3 JMax=2 DiffMx= 0.00D+00
 D1PCM: PCM CHGder 1st derivatives, ID1Alg=3 FixD1E=F DoIter=F DoCFld=F I1PDM=0.
 Calling FoFJK, ICntrl=      2147 FMM=F ISym2X=0 I1Cent= 0 IOpClX= 1 NMat=1 NMatS=1 NMatT=0.
 -------------------------------------------------------------------
 Center     Atomic                   Forces (Hartrees/Bohr)
 Number     Number              X              Y              Z
 -------------------------------------------------------------------
      1        6          -0.000312465   -0.000225184    0.000515483
      2        6          -0.000405925    0.000423914   -0.000063004
      3        6          -0.001023154    0.000309330   -0.000534304
      4        6          -0.000052228    0.000102439   -0.000382036
      5        6          -0.000038162   -0.000360212    0.000284972
      6        6          -0.000001472   -0.000479874    0.000584483
      7        1           0.000025255   -0.000079104    0.000014507
      8        1          -0.000075528   -0.000067041   -0.000077188
      9        1          -0.000045361    0.000095242   -0.000009582
     10        1           0.000048794    0.000044695    0.000059747
     11        1          -0.000021446   -0.000017842    0.000019807
     12        6           0.001140153   -0.000127763    0.002860769
     13        8          -0.000009419   -0.001013988   -0.000033446
     14        6          -0.000766286    0.001441611   -0.001157438
     15        6          -0.001035909   -0.000264222   -0.000474921
     16        6           0.000293624    0.000655906   -0.000793462
     17        6          -0.000293295   -0.000333218    0.000146750
     18        1          -0.000050590    0.000107129   -0.000248987
     19        6           0.000971787    0.000427524    0.000020059
     20        1           0.000020771    0.000102109    0.000158612
     21        6           0.000540551   -0.000105937    0.000313487
     22        1          -0.000039068   -0.000081364   -0.000125347
     23        1           0.000049250   -0.000039660    0.000103370
     24        1          -0.000017668   -0.000027389    0.000007471
     25        8          -0.001735125    0.001724399   -0.002432720
     26       16           0.000503128   -0.001029789    0.000599752
     27        6           0.000918567   -0.000445792    0.000264040
     28        1           0.000056583    0.000001522    0.000047593
     29        1           0.000042333   -0.000087666    0.000057140
     30        1          -0.000024301    0.000003213    0.000038670
     31        6           0.001248730   -0.000570719    0.000257496
     32        1           0.000119850   -0.000037513   -0.000001571
     33        1          -0.000019632   -0.000006826   -0.000087865
     34        1          -0.000012339   -0.000037929    0.000067665
 -------------------------------------------------------------------
 Cartesian Forces:  Max     0.002860769 RMS     0.000616887
 IRC-IRC-IRC-IRC-IRC-IRC-IRC-IRC-IRC-IRC-IRC-IRC-IRC-IRC-IRC-IRC-IRC-IRC
 Pt  9 Step number   1 out of a maximum of  20
 Modified Bulirsch-Stoer Extrapolation Cycles:
    EPS =    0.000010000000000
      PEZero:  N= 2 I= 1 D=  1.90D-03 Err=  7.98D-02
      PEZero:  N= 3 I= 2 D=  1.90D-03 Err=  2.18D-02
      PEZero:  N= 3 I= 1 D=  3.80D-03 Err=  4.71D-02
      PEZero:  N= 4 I= 3 D=  9.51D-04 Err=  1.80D-04
      PEZero:  N= 4 I= 2 D=  2.85D-03 Err=  2.17D-02
      PEZero:  N= 5 I= 4 D=  9.51D-04 Err=  1.20D-04
      PEZero:  N= 5 I= 3 D=  1.90D-03 Err=  3.03D-07
      PEZero:  N= 5 I= 2 D=  3.80D-03 Err=  1.09D-02
 Maximum DWI energy   std dev =  0.000045233 at pt    28
 Maximum DWI gradient std dev =  0.417843682 at pt    60
 Point Number:   9          Path Number:   1
   CHANGE IN THE REACTION COORDINATE =    0.35987
   NET REACTION COORDINATE UP TO THIS POINT =    3.25138
  # OF POINTS ALONG THE PATH =   9
  # OF STEPS =   1

 Calculating another point on the path.
 IRC-IRC-IRC-IRC-IRC-IRC-IRC-IRC-IRC-IRC-IRC-IRC-IRC-IRC-IRC-IRC-IRC-IRC
                          Input orientation:                          
 ---------------------------------------------------------------------
 Center     Atomic      Atomic             Coordinates (Angstroms)
 Number     Number       Type             X           Y           Z
 ---------------------------------------------------------------------
      1          6           0        3.853704   -0.521483   -0.910917
      2          6           0        2.525687   -0.718700   -0.510047
      3          6           0        1.840736    0.277900    0.199021
      4          6           0        2.521541    1.467802    0.515961
      5          6           0        3.841825    1.666933    0.112028
      6          6           0        4.512684    0.673348   -0.611987
      7          1           0        4.369091   -1.306900   -1.457526
      8          1           0        2.035314   -1.654126   -0.756019
      9          1           0        2.003116    2.237105    1.077862
     10          1           0        4.347417    2.596836    0.358735
     11          1           0        5.540620    0.826097   -0.929612
     12          6           0        0.353587    0.180136    0.620275
     13          8           0        0.156917    0.603798    1.915986
     14          6           0       -0.318861   -1.163070    0.307614
     15          6           0       -0.583932   -1.538680   -1.017779
     16          6           0       -0.715659   -2.015202    1.344812
     17          6           0       -1.243156   -2.737751   -1.300197
     18          1           0       -0.290325   -0.883147   -1.832864
     19          6           0       -1.380460   -3.216044    1.064840
     20          1           0       -0.523459   -1.729184    2.374485
     21          6           0       -1.648188   -3.580039   -0.257807
     22          1           0       -1.448475   -3.009333   -2.332207
     23          1           0       -1.691515   -3.862352    1.881713
     24          1           0       -2.167728   -4.509169   -0.476038
     25          8           0       -0.289350    1.245155   -0.057756
     26         16           0       -2.770007    1.367026   -0.078145
     27          6           0       -2.777298    1.715500   -1.858560
     28          1           0       -3.698857    2.243457   -2.120977
     29          1           0       -1.906957    2.321295   -2.124221
     30          1           0       -2.739905    0.758985   -2.383977
     31          6           0       -2.809656    3.055301    0.583318
     32          1           0       -1.954437    3.622956    0.207475
     33          1           0       -3.744689    3.539991    0.287229
     34          1           0       -2.758495    2.984287    1.671732
 ---------------------------------------------------------------------
                    Distance matrix (angstroms):
                    1          2          3          4          5
     1  C    0.000000
     2  C    1.401150   0.000000
     3  C    2.433725   1.401837   0.000000
     4  C    2.787094   2.415264   1.407058   0.000000
     5  C    2.415724   2.794717   2.437486   1.394978   0.000000
     6  C    1.396866   2.428240   2.820181   2.422411   1.400522
     7  H    1.086869   2.154492   3.412963   3.873895   3.403703
     8  H    2.147887   1.084430   2.163952   3.405993   3.878972
     9  H    3.871657   3.395780   2.153419   1.084585   2.153783
    10  H    3.402893   3.881529   3.418541   2.152502   1.086834
    11  H    2.159168   3.413540   3.906850   3.408270   2.162851
    12  C    3.884282   2.608362   1.548750   2.523686   3.825792
    13  O    4.787889   3.639465   2.426814   2.880629   4.238286
    14  C    4.393945   2.992906   2.598470   3.877213   5.035720
    15  C    4.553979   3.255747   3.264902   4.586421   5.580300
    16  C    5.310234   3.953193   3.620263   4.826776   5.987364
    17  C    5.571478   4.347997   4.566420   5.929422   6.874056
    18  H    4.260723   3.115575   3.165124   4.353221   5.230696
    19  C    6.209730   4.896425   4.830465   6.120890   7.212737
    20  H    5.604638   4.317278   3.788199   4.790287   5.975619
    21  C    6.328676   5.066766   5.221588   6.592879   7.603140
    22  H    6.026821   4.935710   5.294519   6.627053   7.471883
    23  H    7.050507   5.778222   5.696485   6.930055   8.020139
    24  H    7.235220   6.032989   6.280089   7.661429   8.637406
    25  O    4.584081   3.462041   2.353462   2.877470   4.156120
    26  S    6.937833   5.707991   4.745731   5.325748   6.621362
    27  C    7.062033   5.988778   5.256098   5.811833   6.906400
    28  H    8.133284   7.079153   6.319247   6.800620   7.885466
    29  H    6.537485   5.612081   4.859847   5.225955   6.203023
    30  H    6.876423   5.781144   5.280681   6.049370   7.097435
    31  C    7.708858   6.626041   5.430266   5.562944   6.811158
    32  H    7.222304   6.279834   5.058933   4.977371   6.118152
    33  H    8.698661   7.621661   6.468847   6.603932   7.816280
    34  H    7.917176   6.811376   5.535912   5.613761   6.908858
                    6          7          8          9         10
     6  C    0.000000
     7  H    2.157993   0.000000
     8  H    3.402241   2.461543   0.000000
     9  H    3.405710   4.958427   4.301841   0.000000
    10  H    2.160884   4.305627   4.965801   2.478366   0.000000
    11  H    1.086679   2.490150   4.297535   4.305210   2.493810
    12  C    4.365755   4.759497   2.843750   2.676089   4.675417
    13  O    5.036685   5.724837   3.970669   2.603574   4.894643
    14  C    5.249945   5.011317   2.629561   4.188801   5.992801
    15  C    5.570748   4.977905   2.634824   5.033993   6.581451
    16  C    6.196202   5.848886   3.480189   5.054217   6.919391
    17  C    6.725988   5.793911   3.495531   6.398644   7.903441
    18  H    5.194431   4.693677   2.676304   4.844396   6.198551
    19  C    7.257290   6.562355   4.174042   6.417600   8.191260
    20  H    6.328816   6.228939   4.043886   4.878141   6.819320
    21  C    7.494871   6.543251   4.186352   6.996799   8.630249
    22  H    7.215034   6.124331   4.056815   7.146130   8.500745
    23  H    8.079802   7.376436   5.071799   7.176339   8.972696
    24  H    8.456055   7.344920   5.088735   8.082250   9.676739
    25  O    4.867614   5.493034   3.781199   2.743901   4.847692
    26  S    7.335105   7.747212   5.716466   4.987594   7.236092
    27  C    7.468860   7.769595   5.977559   5.634448   7.513635
    28  H    8.495393   8.839513   7.066469   6.537974   8.427121
    29  H    6.798115   7.279908   5.763458   5.054611   6.734849
    30  H    7.466414   7.460833   5.592502   6.055198   7.818587
    31  C    7.792247   8.644551   6.888125   4.906811   7.175258
    32  H    7.155093   8.189182   6.685359   4.282567   6.386639
    33  H    8.786947   9.610929   7.840641   5.946417   8.147198
    34  H    7.964035   8.888702   7.098553   4.856325   7.236578
                   11         12         13         14         15
    11  H    0.000000
    12  C    5.452039   0.000000
    13  O    6.093530   1.377328   0.000000
    14  C    6.310390   1.534323   2.436195   0.000000
    15  C    6.565827   2.552743   3.707566   1.402859   0.000000
    16  C    7.237886   2.547105   2.819004   1.399770   2.413765
    17  C    7.671894   3.840816   4.844583   2.432899   1.397178
    18  H    6.143069   2.750107   4.057697   2.158893   1.086413
    19  C    8.259424   3.839088   4.204660   2.432095   2.790217
    20  H    7.363394   2.737145   2.473041   2.152743   3.398148
    21  C    8.458387   4.349373   5.048591   2.815768   2.424323
    22  H    8.094767   4.705029   5.803373   3.413703   2.153596
    23  H    9.065808   4.702699   4.833670   3.412930   3.877273
    24  H    9.385597   5.435855   6.104767   3.902410   3.409648
    25  O    5.909678   1.416813   2.122770   2.435963   2.959419
    26  S    8.371626   3.413698   3.622977   3.543772   3.755658
    27  C    8.416754   4.278365   4.908431   4.361467   4.013409
    28  H    9.423173   5.309807   5.818294   5.378369   5.022385
    29  H    7.689546   4.150527   4.851046   4.536152   4.227767
    30  H    8.407543   4.350895   5.187036   4.098831   3.434236
    31  C    8.774134   4.274815   4.072644   4.906601   5.349955
    32  H    8.080301   4.165379   4.061051   5.058772   5.479235
    33  H    9.750020   5.309935   5.147486   5.818548   6.122608
    34  H    8.961031   4.319013   3.771738   5.001320   5.693805
                   16         17         18         19         20
    16  C    0.000000
    17  C    2.792204   0.000000
    18  H    3.400012   2.152017   0.000000
    19  C    1.400845   2.416819   3.876531   0.000000
    20  H    1.085806   3.877946   4.297897   2.158790   0.000000
    21  C    2.426255   1.400027   3.405558   1.397700   3.408760
    22  H    3.878889   1.086719   2.472109   3.404010   4.964614
    23  H    2.156971   3.404454   4.963576   1.087084   2.481448
    24  H    3.412312   2.161479   4.302750   2.160155   4.307833
    25  O    3.574753   4.279830   2.771404   4.727900   3.849324
    26  S    4.205308   4.546854   3.780363   4.923595   4.544105
    27  C    5.331987   4.743080   3.597035   5.900640   5.904601
    28  H    6.248786   5.613963   4.634301   6.732796   6.787798
    29  H    5.679664   5.168520   3.600950   6.411664   6.209574
    30  H    5.069275   3.954997   3.000128   5.435373   5.809181
    31  C    5.538474   6.289755   5.262731   6.450135   5.596988
    32  H    5.883615   6.575529   5.218928   6.916389   5.948867
    33  H    6.415113   6.941732   5.999298   7.199880   6.518985
    34  H    5.410632   6.623468   5.773309   6.380548   5.263653
                   21         22         23         24         25
    21  C    0.000000
    22  H    2.160723   0.000000
    23  H    2.158501   4.306255   0.000000
    24  H    1.086660   2.492427   2.490812   0.000000
    25  O    5.016867   4.961589   5.640411   6.067579   0.000000
    26  S    5.075846   5.097035   5.687757   5.920366   2.483732
    27  C    5.646241   4.930939   6.803014   6.405424   3.107089
    28  H    6.449011   5.718447   7.571779   7.116750   4.108311
    29  H    6.194853   5.354350   7.370985   7.031341   2.836372
    30  H    4.953743   3.983804   6.375891   5.632146   3.413632
    31  C    6.788537   6.865340   7.126710   7.665215   3.168524
    32  H    7.224500   7.119918   7.674765   8.163586   2.914926
    33  H    7.442258   7.418065   7.845545   8.237619   4.162289
    34  H    6.931542   7.326060   6.932459   7.817532   3.480285
                   26         27         28         29         30
    26  S    0.000000
    27  C    1.814212   0.000000
    28  H    2.409160   1.094016   0.000000
    29  H    2.417005   1.093187   1.793593   0.000000
    30  H    2.384844   1.091963   1.786733   1.789439   0.000000
    31  C    1.813664   2.785477   2.960233   2.946930   3.752702
    32  H    2.415771   2.929845   3.219893   2.670839   3.941435
    33  H    2.409415   2.978091   2.735427   3.267655   3.984837
    34  H    2.382800   3.751418   3.977154   3.946382   4.626131
                   31         32         33         34
    31  C    0.000000
    32  H    1.093110   0.000000
    33  H    1.094020   1.793947   0.000000
    34  H    1.091928   1.788423   1.788361   0.000000
 Symmetry turned off by external request.
 Stoichiometry    C15H16O2S(3)
 Framework group  C1[X(C15H16O2S)]
 Deg. of freedom    96
 Full point group                 C1      NOp   1
 Rotational constants (GHZ):           0.4486446           0.2982055           0.2160980
 Standard basis: 6-31++G(d,p) (6D, 7F)
   442 basis functions,   728 primitive gaussians,   442 cartesian basis functions
    70 alpha electrons       68 beta electrons
       nuclear repulsion energy      1393.0705741199 Hartrees.
 NAtoms=   34 NActive=   34 NUniq=   34 SFac= 1.00D+00 NAtFMM=   60 NAOKFM=F Big=F
 Integral buffers will be    131072 words long.
 Raffenetti 2 integral format.
 Two-electron integral symmetry is turned off.
 Force inversion solution in PCM.
 Force PCM accuracy= 1.00D-11.
 ------------------------------------------------------------------------------
 Polarizable Continuum Model (PCM)
 =================================
 Model                : PCM.
 Atomic radii         : SMD-Coulomb.
 Polarization charges : Total charges.
 Charge compensation  : None.
 Solution method      : Matrix inversion.
 Cavity type          : VdW (van der Waals Surface) (Alpha=1.000).
 Cavity algorithm     : GePol (No added spheres)
                        Default sphere list used, NSphG=   34.
                        Lebedev-Laikov grids with approx.  5.0 points / Ang**2.
                        Smoothing algorithm: York/Karplus (Gamma=1.0000).
                        Polarization charges: spherical gaussians, with
                                              point-specific exponents (IZeta= 3).
                        Self-potential: point-specific (ISelfS= 7).
                        Self-field    : sphere-specific E.n sum rule (ISelfD= 2).
 1st derivatives      : Analytical E(r).r(x)/FMM algorithm (CHGder, D1EAlg=3).
                        Cavity 1st derivative terms included.
 Solvent              : DiMethylSulfoxide, Eps=  46.826000 Eps(inf)=   2.007889
 ------------------------------------------------------------------------------
 ------------------------------------------------------------------------------
 Atomic radii for non-electrostatic terms: SMD-CDS.
 ------------------------------------------------------------------------------
 Nuclear repulsion after PCM non-electrostatic terms =     1393.0702543791 Hartrees.
 One-electron integrals computed using PRISM.
 NBasis=   442 RedAO= T EigKep=  1.08D-06  NBF=   442
 NBsUse=   440 1.00D-06 EigRej=  8.03D-07 NBFU=   440
 Initial guess from the checkpoint file:  "TS0-IRC.chk"
 B after Tr=     0.001150   -0.000941    0.000509
         Rot=    1.000000    0.000035    0.000019    0.000064 Ang=   0.01 deg.
 Initial guess <Sx>= 0.0000 <Sy>= 0.0000 <Sz>= 1.0000 <S**2>= 2.0138 S= 1.0046
 ExpMin= 3.60D-02 ExpMax= 2.19D+04 ExpMxC= 3.30D+03 IAcc=3 IRadAn=         5 AccDes= 0.00D+00
 Harris functional with IExCor=  402 and IRadAn=       5 diagonalized for initial guess.
 HarFok:  IExCor=  402 AccDes= 0.00D+00 IRadAn=         5 IDoV= 1 UseB2=F ITyADJ=14
 ICtDFT=  3500011 ScaDFX=  1.000000  1.000000  1.000000  1.000000
 FoFCou: FMM=F IPFlag=           0 FMFlag=      100000 FMFlg1=           0
         NFxFlg=           0 DoJE=T BraDBF=F KetDBF=T FulRan=T
         wScrn=  0.000000 ICntrl=       500 IOpCl=  0 I1Cent=   200000004 NGrid=           0
         NMat0=    1 NMatS0=      1 NMatT0=    0 NMatD0=    1 NMtDS0=    0 NMtDT0=    0
 Symmetry not used in FoFCou.
 Requested convergence on RMS density matrix=1.00D-08 within 128 cycles.
 Requested convergence on MAX density matrix=1.00D-06.
 Requested convergence on             energy=1.00D-06.
 No special actions if energy rises.
 Inv3:  Mode=1 IEnd=    20295603.
 Iteration    1 A*A^-1 deviation from unit magnitude is 3.11D-15 for   2245.
 Iteration    1 A*A^-1 deviation from orthogonality  is 1.93D-15 for   1933    374.
 Iteration    1 A^-1*A deviation from unit magnitude is 3.33D-15 for   2245.
 Iteration    1 A^-1*A deviation from orthogonality  is 4.92D-15 for   1342   1116.
 Error on total polarization charges =  0.05913
 SCF Done:  E(UB3LYP) =  -1129.80679335     A.U. after   20 cycles
            NFock= 20  Conv=0.60D-08     -V/T= 2.0075
 <Sx>= 0.0000 <Sy>= 0.0000 <Sz>= 1.0000 <S**2>= 2.0140 S= 1.0047
 <L.S>=  0.00000000000    
 SMD-CDS (non-electrostatic) energy       (kcal/mol) =      -0.20
 (included in total energy above)
 Annihilation of the first spin contaminant:
 S**2 before annihilation     2.0140,   after     2.0001
 DoSCS=F DFT=T ScalE2(SS,OS)=  1.000000  1.000000
 Range of M.O.s used for correlation:     1   440
 NBasis=   442 NAE=    70 NBE=    68 NFC=     0 NFV=     0
 NROrb=    440 NOA=    70 NOB=    68 NVA=   370 NVB=   372

 **** Warning!!: The largest alpha MO coefficient is  0.18017123D+03


 **** Warning!!: The largest beta MO coefficient is  0.17790496D+03

 Symmetrizing basis deriv contribution to polar:
 IMax=3 JMax=2 DiffMx= 0.00D+00
 D1PCM: PCM CHGder 1st derivatives, ID1Alg=3 FixD1E=F DoIter=F DoCFld=F I1PDM=0.
 Calling FoFJK, ICntrl=      2147 FMM=F ISym2X=0 I1Cent= 0 IOpClX= 1 NMat=1 NMatS=1 NMatT=0.
 -------------------------------------------------------------------
 Center     Atomic                   Forces (Hartrees/Bohr)
 Number     Number              X              Y              Z
 -------------------------------------------------------------------
      1        6          -0.000353649   -0.000328914    0.000316914
      2        6          -0.000321149   -0.000094689   -0.000083882
      3        6          -0.000043698    0.000299724    0.000281275
      4        6          -0.000247929    0.000326231   -0.000156477
      5        6          -0.000021797   -0.000124042    0.000119354
      6        6           0.000003760   -0.000476564    0.000629128
      7        1          -0.000097333    0.000068926    0.000036346
      8        1          -0.000003914    0.000097677    0.000025108
      9        1           0.000049681    0.000039084    0.000015316
     10        1          -0.000016547   -0.000038213    0.000067038
     11        1          -0.000091594    0.000007469    0.000011223
     12        6          -0.002412933    0.000990027   -0.002763976
     13        8          -0.000278034    0.000434587   -0.002546960
     14        6           0.000268681   -0.000816926    0.000754345
     15        6          -0.000642628    0.000659397   -0.000365464
     16        6           0.000121399    0.000105361   -0.000201042
     17        6          -0.000371084    0.000249815    0.000125122
     18        1          -0.000030263   -0.000183452    0.000075016
     19        6           0.000623353    0.000013559    0.000218057
     20        1           0.000015703    0.000035041   -0.000080345
     21        6           0.000521050   -0.000133305    0.000142409
     22        1           0.000077454   -0.000097607   -0.000049864
     23        1           0.000074169    0.000136640   -0.000095608
     24        1           0.000015578    0.000013787    0.000020017
     25        8           0.000850599    0.000715943    0.002405041
     26       16           0.000400574   -0.001188790    0.000662145
     27        6           0.000913348   -0.000457260    0.000087527
     28        1           0.000147034   -0.000009502    0.000035071
     29        1          -0.000210679   -0.000147659    0.000094665
     30        1          -0.000066307    0.000178192    0.000014372
     31        6           0.001260789   -0.000198893   -0.000027685
     32        1          -0.000188067   -0.000109411    0.000139251
     33        1           0.000134248    0.000007741    0.000060296
     34        1          -0.000079816    0.000026025    0.000036268
 -------------------------------------------------------------------
 Cartesian Forces:  Max     0.002763976 RMS     0.000610943
 IRC-IRC-IRC-IRC-IRC-IRC-IRC-IRC-IRC-IRC-IRC-IRC-IRC-IRC-IRC-IRC-IRC-IRC
 Pt 10 Step number   1 out of a maximum of  20
 Modified Bulirsch-Stoer Extrapolation Cycles:
    EPS =    0.000010000000000
      PEZero:  N= 2 I= 1 D=  1.90D-03 Err=  5.26D-02
      PEZero:  N= 3 I= 2 D=  1.90D-03 Err=  5.50D-02
      PEZero:  N= 3 I= 1 D=  3.81D-03 Err=  2.98D-02
      PEZero:  N= 4 I= 3 D=  9.52D-04 Err=  1.14D-04
      PEZero:  N= 4 I= 2 D=  2.86D-03 Err=  5.49D-02
      PEZero:  N= 5 I= 4 D=  9.52D-04 Err=  7.57D-05
      PEZero:  N= 5 I= 3 D=  1.90D-03 Err=  3.91D-07
      PEZero:  N= 5 I= 2 D=  3.81D-03 Err=  1.49D-02
 Maximum DWI energy   std dev =  0.000039583 at pt    36
 Maximum DWI gradient std dev =  0.485713141 at pt    58
 Point Number:  10          Path Number:   1
   CHANGE IN THE REACTION COORDINATE =    0.35673
   NET REACTION COORDINATE UP TO THIS POINT =    3.60811
  # OF POINTS ALONG THE PATH =  10
  # OF STEPS =   1

 Calculating another point on the path.
 IRC-IRC-IRC-IRC-IRC-IRC-IRC-IRC-IRC-IRC-IRC-IRC-IRC-IRC-IRC-IRC-IRC-IRC
                          Input orientation:                          
 ---------------------------------------------------------------------
 Center     Atomic      Atomic             Coordinates (Angstroms)
 Number     Number       Type             X           Y           Z
 ---------------------------------------------------------------------
      1          6           0        3.850251   -0.524962   -0.906008
      2          6           0        2.519957   -0.717535   -0.512064
      3          6           0        1.835278    0.280803    0.193924
      4          6           0        2.517230    1.469567    0.513938
      5          6           0        3.840668    1.663460    0.117572
      6          6           0        4.511991    0.667110   -0.602277
      7          1           0        4.365079   -1.311939   -1.450404
      8          1           0        2.025693   -1.649748   -0.762072
      9          1           0        1.998784    2.241381    1.072446
     10          1           0        4.349249    2.590407    0.369647
     11          1           0        5.542632    0.815743   -0.912732
     12          6           0        0.344044    0.185995    0.603339
     13          8           0        0.147635    0.608689    1.900618
     14          6           0       -0.321494   -1.163080    0.300158
     15          6           0       -0.593503   -1.538340   -1.023673
     16          6           0       -0.710769   -2.013163    1.341058
     17          6           0       -1.247699   -2.741131   -1.300860
     18          1           0       -0.307563   -0.882933   -1.841409
     19          6           0       -1.370103   -3.217367    1.066051
     20          1           0       -0.514959   -1.722682    2.368766
     21          6           0       -1.641320   -3.584578   -0.255067
     22          1           0       -1.454384   -3.017976   -2.331433
     23          1           0       -1.671998   -3.864570    1.885384
     24          1           0       -2.154080   -4.518526   -0.469203
     25          8           0       -0.289105    1.266544   -0.042826
     26         16           0       -2.768003    1.360647   -0.073958
     27          6           0       -2.766016    1.710788   -1.853895
     28          1           0       -3.672313    2.267240   -2.116053
     29          1           0       -1.877096    2.291552   -2.117773
     30          1           0       -2.756843    0.753520   -2.380789
     31          6           0       -2.794450    3.048781    0.588466
     32          1           0       -1.919019    3.601206    0.234016
     33          1           0       -3.714486    3.552212    0.272560
     34          1           0       -2.769347    2.973899    1.678709
 ---------------------------------------------------------------------
                    Distance matrix (angstroms):
                    1          2          3          4          5
     1  C    0.000000
     2  C    1.400698   0.000000
     3  C    2.432945   1.401386   0.000000
     4  C    2.787712   2.415803   1.407348   0.000000
     5  C    2.415988   2.794612   2.437039   1.395059   0.000000
     6  C    1.396850   2.427670   2.819213   2.422591   1.400561
     7  H    1.086623   2.153664   3.411822   3.874269   3.403903
     8  H    2.148225   1.084353   2.162687   3.405868   3.878821
     9  H    3.872320   3.396686   2.154623   1.084626   2.153674
    10  H    3.403207   3.881521   3.418362   2.152533   1.086935
    11  H    2.159095   3.412923   3.905806   3.408215   2.162599
    12  C    3.882921   2.606739   1.549319   2.525527   3.826912
    13  O    4.782434   3.634256   2.422489   2.877320   4.234417
    14  C    4.389246   2.988655   2.597643   3.877485   5.034507
    15  C    4.559355   3.260230   3.269679   4.592212   5.587113
    16  C    5.297825   3.943388   3.613939   4.820116   5.977462
    17  C    5.572827   4.348836   4.568502   5.932804   6.877779
    18  H    4.276743   3.128799   3.176260   4.365933   5.246860
    19  C    6.195979   4.885916   4.824134   6.114208   7.202376
    20  H    5.586925   4.303512   3.777236   4.777553   5.958634
    21  C    6.319994   5.059864   5.218190   6.590091   7.598221
    22  H    6.032089   4.939385   5.299174   6.633845   7.480043
    23  H    7.031364   5.764033   5.687367   6.919791   8.004609
    24  H    7.224357   6.024615   6.276008   7.657999   8.631237
    25  O    4.592258   3.470963   2.353877   2.868226   4.151902
    26  S    6.931747   5.698535   4.735823   5.318945   6.618377
    27  C    7.047840   5.969822   5.235487   5.794610   6.894722
    28  H    8.114775   7.058745   6.294083   6.772265   7.861203
    29  H    6.496431   5.564798   4.813395   5.187645   6.171231
    30  H    6.889353   5.787984   5.285848   6.058714   7.113153
    31  C    7.691367   6.605999   5.408489   5.541968   6.794530
    32  H    7.183968   6.238002   5.012129   4.929761   6.078027
    33  H    8.673962   7.597017   6.442685   6.574949   7.789208
    34  H    7.920976   6.811969   5.537141   5.618505   6.917131
                    6          7          8          9         10
     6  C    0.000000
     7  H    2.158133   0.000000
     8  H    3.402212   2.461836   0.000000
     9  H    3.405765   4.958851   4.301984   0.000000
    10  H    2.161063   4.305943   4.965744   2.477990   0.000000
    11  H    1.086598   2.490534   4.297698   4.304908   2.493609
    12  C    4.365406   4.757141   2.839409   2.680082   4.677337
    13  O    5.031452   5.718828   3.964538   2.603518   4.891282
    14  C    5.246577   5.005056   2.621921   4.191715   5.992440
    15  C    5.577424   4.982056   2.634584   5.039837   6.589286
    16  C    6.183659   5.835084   3.470368   5.051235   6.909434
    17  C    6.728905   5.793809   3.492349   6.402942   7.908332
    18  H    5.212119   4.708557   2.682733   4.855010   6.216008
    19  C    7.243723   6.546412   4.163039   6.414622   8.180844
    20  H    6.309393   6.210438   4.032664   4.869615   6.801451
    21  C    7.487367   6.532270   4.177034   6.996746   8.625986
    22  H    7.222706   6.128043   4.055352   7.153433   8.510696
    23  H    8.060168   7.354570   5.058397   7.170645   8.956540
    24  H    8.446599   7.331056   5.078008   8.082036   9.671292
    25  O    4.870609   5.503751   3.792145   2.725542   4.841186
    26  S    7.332014   7.740683   5.702237   4.981184   7.236323
    27  C    7.458230   7.755784   5.953634   5.616789   7.506322
    28  H    8.475540   8.823450   7.045803   6.506039   8.404083
    29  H    6.764316   7.238458   5.709950   5.020205   6.711479
    30  H    7.483751   7.473520   5.591833   6.062553   7.838087
    31  C    7.776523   8.627382   6.865414   4.884795   7.161733
    32  H    7.118019   8.152678   6.642700   4.230990   6.350693
    33  H    8.761512   9.586863   7.815403   5.916042   8.121473
    34  H    7.971328   8.891557   7.094219   4.862018   7.248112
                   11         12         13         14         15
    11  H    0.000000
    12  C    5.451640   0.000000
    13  O    6.088005   1.378470   0.000000
    14  C    6.306728   1.534556   2.433253   0.000000
    15  C    6.573140   2.549410   3.702768   1.402617   0.000000
    16  C    7.224078   2.548167   2.814973   1.399160   2.414779
    17  C    7.675324   3.837667   4.839185   2.431328   1.396966
    18  H    6.162201   2.746632   4.053998   2.159857   1.086284
    19  C    8.244239   3.838655   4.199850   2.430282   2.790912
    20  H    7.342087   2.738187   2.468499   2.151679   3.398351
    21  C    8.450120   4.346925   5.042899   2.813160   2.423999
    22  H    8.103601   4.702410   5.799088   3.413114   2.154223
    23  H    9.043543   4.702674   4.829218   3.410990   3.877771
    24  H    9.374994   5.433551   6.099367   3.899911   3.409449
    25  O    5.913469   1.409253   2.097734   2.453927   2.986987
    26  S    8.370611   3.394610   3.600741   3.534765   3.746270
    27  C    8.409550   4.246818   4.878560   4.344508   3.995737
    28  H    9.405852   5.278049   5.785882   5.369651   5.015457
    29  H    7.660450   4.095276   4.804063   4.494526   4.184822
    30  H    8.428544   4.340807   5.175655   4.097774   3.431389
    31  C    8.760536   4.248048   4.041244   4.892689   5.337119
    32  H    8.046743   4.113578   4.000472   5.025424   5.454696
    33  H    9.725607   5.283228   5.121609   5.809229   6.110195
    34  H    8.970073   4.315326   3.761947   5.000698   5.691877
                   16         17         18         19         20
    16  C    0.000000
    17  C    2.792482   0.000000
    18  H    3.401189   2.151500   0.000000
    19  C    1.400163   2.417447   3.877099   0.000000
    20  H    1.085774   3.878182   4.298112   2.159263   0.000000
    21  C    2.425466   1.400009   3.405037   1.397768   3.408789
    22  H    3.879407   1.086942   2.472597   3.404374   4.965096
    23  H    2.155913   3.405040   4.963953   1.086885   2.481951
    24  H    3.411309   2.161553   4.302338   2.159778   4.307844
    25  O    3.584607   4.308481   2.802764   4.743798   3.847370
    26  S    4.197270   4.543259   3.769788   4.920565   4.533214
    27  C    5.319734   4.736109   3.573728   5.895878   5.889554
    28  H    6.248536   5.623796   4.617419   6.745879   6.782475
    29  H    5.643970   5.137255   3.552065   6.382944   6.172400
    30  H    5.068835   3.956811   2.994642   5.437987   5.806539
    31  C    5.525523   6.283716   5.248549   6.443716   5.579643
    32  H    5.848637   6.559860   5.197276   6.891048   5.905280
    33  H    6.413845   6.940235   5.978838   7.207841   6.515794
    34  H    5.405788   6.622297   5.772934   6.376913   5.255124
                   21         22         23         24         25
    21  C    0.000000
    22  H    2.160389   0.000000
    23  H    2.158904   4.306463   0.000000
    24  H    1.086754   2.491811   2.490812   0.000000
    25  O    5.040527   4.995269   5.653204   6.093189   0.000000
    26  S    5.075182   5.098444   5.687104   5.924339   2.480879
    27  C    5.644652   4.930480   6.801743   6.410631   3.100389
    28  H    6.467765   5.735775   7.590248   7.145891   4.092158
    29  H    6.168806   5.330612   7.346099   7.012251   2.806735
    30  H    4.958042   3.990366   6.379959   5.640208   3.437876
    31  C    6.785478   6.864921   7.122944   7.667651   3.138734
    32  H    7.207761   7.114141   7.650219   8.153516   2.860754
    33  H    7.450516   7.419988   7.860129   8.253599   4.130011
    34  H    6.930048   7.328911   6.929037   7.818472   3.468479
                   26         27         28         29         30
    26  S    0.000000
    27  C    1.814051   0.000000
    28  H    2.410361   1.095327   0.000000
    29  H    2.416088   1.094119   1.795383   0.000000
    30  H    2.385413   1.092732   1.788720   1.791277   0.000000
    31  C    1.813643   2.784988   2.948876   2.956123   3.753147
    32  H    2.415725   2.941166   3.221231   2.692186   3.955815
    33  H    2.412232   2.968544   2.712638   3.267868   3.973666
    34  H    2.382105   3.751633   3.964206   3.959165   4.627068
                   31         32         33         34
    31  C    0.000000
    32  H    1.094160   0.000000
    33  H    1.095311   1.796549   0.000000
    34  H    1.093100   1.789891   1.790248   0.000000
 Symmetry turned off by external request.
 Stoichiometry    C15H16O2S(3)
 Framework group  C1[X(C15H16O2S)]
 Deg. of freedom    96
 Full point group                 C1      NOp   1
 Rotational constants (GHZ):           0.4492919           0.2993293           0.2165139
 Standard basis: 6-31++G(d,p) (6D, 7F)
   442 basis functions,   728 primitive gaussians,   442 cartesian basis functions
    70 alpha electrons       68 beta electrons
       nuclear repulsion energy      1394.3966790287 Hartrees.
 NAtoms=   34 NActive=   34 NUniq=   34 SFac= 1.00D+00 NAtFMM=   60 NAOKFM=F Big=F
 Integral buffers will be    131072 words long.
 Raffenetti 2 integral format.
 Two-electron integral symmetry is turned off.
 Force inversion solution in PCM.
 Force PCM accuracy= 1.00D-11.
 ------------------------------------------------------------------------------
 Polarizable Continuum Model (PCM)
 =================================
 Model                : PCM.
 Atomic radii         : SMD-Coulomb.
 Polarization charges : Total charges.
 Charge compensation  : None.
 Solution method      : Matrix inversion.
 Cavity type          : VdW (van der Waals Surface) (Alpha=1.000).
 Cavity algorithm     : GePol (No added spheres)
                        Default sphere list used, NSphG=   34.
                        Lebedev-Laikov grids with approx.  5.0 points / Ang**2.
                        Smoothing algorithm: York/Karplus (Gamma=1.0000).
                        Polarization charges: spherical gaussians, with
                                              point-specific exponents (IZeta= 3).
                        Self-potential: point-specific (ISelfS= 7).
                        Self-field    : sphere-specific E.n sum rule (ISelfD= 2).
 1st derivatives      : Analytical E(r).r(x)/FMM algorithm (CHGder, D1EAlg=3).
                        Cavity 1st derivative terms included.
 Solvent              : DiMethylSulfoxide, Eps=  46.826000 Eps(inf)=   2.007889
 ------------------------------------------------------------------------------
 ------------------------------------------------------------------------------
 Atomic radii for non-electrostatic terms: SMD-CDS.
 ------------------------------------------------------------------------------
 Nuclear repulsion after PCM non-electrostatic terms =     1394.3963759133 Hartrees.
 One-electron integrals computed using PRISM.
 NBasis=   442 RedAO= T EigKep=  1.08D-06  NBF=   442
 NBsUse=   440 1.00D-06 EigRej=  8.00D-07 NBFU=   440
 Initial guess from the checkpoint file:  "TS0-IRC.chk"
 B after Tr=     0.000917   -0.000945    0.000783
         Rot=    1.000000   -0.000203    0.000037    0.000055 Ang=  -0.02 deg.
 Initial guess <Sx>= 0.0000 <Sy>= 0.0000 <Sz>= 1.0000 <S**2>= 2.0139 S= 1.0046
 ExpMin= 3.60D-02 ExpMax= 2.19D+04 ExpMxC= 3.30D+03 IAcc=3 IRadAn=         5 AccDes= 0.00D+00
 Harris functional with IExCor=  402 and IRadAn=       5 diagonalized for initial guess.
 HarFok:  IExCor=  402 AccDes= 0.00D+00 IRadAn=         5 IDoV= 1 UseB2=F ITyADJ=14
 ICtDFT=  3500011 ScaDFX=  1.000000  1.000000  1.000000  1.000000
 FoFCou: FMM=F IPFlag=           0 FMFlag=      100000 FMFlg1=           0
         NFxFlg=           0 DoJE=T BraDBF=F KetDBF=T FulRan=T
         wScrn=  0.000000 ICntrl=       500 IOpCl=  0 I1Cent=   200000004 NGrid=           0
         NMat0=    1 NMatS0=      1 NMatT0=    0 NMatD0=    1 NMtDS0=    0 NMtDT0=    0
 Symmetry not used in FoFCou.
 Requested convergence on RMS density matrix=1.00D-08 within 128 cycles.
 Requested convergence on MAX density matrix=1.00D-06.
 Requested convergence on             energy=1.00D-06.
 No special actions if energy rises.
 Inv3:  Mode=1 IEnd=    20389347.
 Iteration    1 A*A^-1 deviation from unit magnitude is 3.33D-15 for   2251.
 Iteration    1 A*A^-1 deviation from orthogonality  is 2.00D-15 for   1664    699.
 Iteration    1 A^-1*A deviation from unit magnitude is 3.33D-15 for   2251.
 Iteration    1 A^-1*A deviation from orthogonality  is 3.55D-15 for   2448    110.
 Error on total polarization charges =  0.05914
 SCF Done:  E(UB3LYP) =  -1129.80702576     A.U. after   18 cycles
            NFock= 18  Conv=0.10D-07     -V/T= 2.0075
 <Sx>= 0.0000 <Sy>= 0.0000 <Sz>= 1.0000 <S**2>= 2.0137 S= 1.0046
 <L.S>=  0.00000000000    
 SMD-CDS (non-electrostatic) energy       (kcal/mol) =      -0.19
 (included in total energy above)
 Annihilation of the first spin contaminant:
 S**2 before annihilation     2.0137,   after     2.0001
 DoSCS=F DFT=T ScalE2(SS,OS)=  1.000000  1.000000
 Range of M.O.s used for correlation:     1   440
 NBasis=   442 NAE=    70 NBE=    68 NFC=     0 NFV=     0
 NROrb=    440 NOA=    70 NOB=    68 NVA=   370 NVB=   372

 **** Warning!!: The largest alpha MO coefficient is  0.17972199D+03


 **** Warning!!: The largest beta MO coefficient is  0.17686971D+03

 Symmetrizing basis deriv contribution to polar:
 IMax=3 JMax=2 DiffMx= 0.00D+00
 D1PCM: PCM CHGder 1st derivatives, ID1Alg=3 FixD1E=F DoIter=F DoCFld=F I1PDM=0.
 Calling FoFJK, ICntrl=      2147 FMM=F ISym2X=0 I1Cent= 0 IOpClX= 1 NMat=1 NMatS=1 NMatT=0.
 -------------------------------------------------------------------
 Center     Atomic                   Forces (Hartrees/Bohr)
 Number     Number              X              Y              Z
 -------------------------------------------------------------------
      1        6           0.000001434   -0.000276653    0.000369243
      2        6          -0.000445771    0.000067957   -0.000159255
      3        6          -0.000530479    0.000395993   -0.000999068
      4        6          -0.000142044   -0.000016537   -0.000204340
      5        6          -0.000029036   -0.000209537    0.000387891
      6        6           0.000063277   -0.000498213    0.000582700
      7        1           0.000079466   -0.000013165   -0.000054785
      8        1           0.000117506   -0.000010315   -0.000005073
      9        1          -0.000029367   -0.000102672   -0.000012299
     10        1          -0.000063567   -0.000036587   -0.000088583
     11        1          -0.000043334    0.000021122   -0.000058392
     12        6           0.000831839    0.000986992    0.002668458
     13        8          -0.000134685   -0.000482073    0.000750337
     14        6          -0.000913248    0.002079031   -0.001765853
     15        6          -0.000668298   -0.000042301   -0.000215755
     16        6           0.000576959    0.000478054    0.000100726
     17        6          -0.000325738   -0.000310120   -0.000147018
     18        1           0.000081089    0.000002580    0.000077841
     19        6           0.000704072   -0.000249204    0.000072102
     20        1          -0.000029799   -0.000063934   -0.000041190
     21        6           0.000420119   -0.000316858    0.000133322
     22        1          -0.000050775    0.000080096    0.000081024
     23        1          -0.000069415    0.000047987   -0.000063626
     24        1          -0.000033986    0.000118709   -0.000014346
     25        8          -0.001765946   -0.000156491   -0.002325393
     26       16           0.000589953   -0.000621160    0.000468071
     27        6           0.000686692   -0.000113048   -0.000490208
     28        1           0.000810330   -0.000554026    0.000253275
     29        1          -0.000772541   -0.000460404    0.000147776
     30        1          -0.000004667    0.000674216    0.000212847
     31        6           0.001144171    0.000342171    0.000524924
     32        1          -0.000848617   -0.000425141    0.000283375
     33        1           0.000847454   -0.000537327    0.000240989
     34        1          -0.000053047    0.000200856   -0.000709717
 -------------------------------------------------------------------
 Cartesian Forces:  Max     0.002668458 RMS     0.000624239
 IRC-IRC-IRC-IRC-IRC-IRC-IRC-IRC-IRC-IRC-IRC-IRC-IRC-IRC-IRC-IRC-IRC-IRC
 Pt 11 Step number   1 out of a maximum of  20
 Modified Bulirsch-Stoer Extrapolation Cycles:
    EPS =    0.000010000000000
      PEZero:  N= 2 I= 1 D=  1.90D-03 Err=  3.17D-02
      PEZero:  N= 3 I= 2 D=  1.90D-03 Err=  7.38D-02
      PEZero:  N= 3 I= 1 D=  3.81D-03 Err=  7.89D-02
      PEZero:  N= 4 I= 3 D=  9.52D-04 Err=  2.67D-02
      PEZero:  N= 4 I= 2 D=  2.86D-03 Err=  3.81D-02
      PEZero:  N= 5 I= 4 D=  9.52D-04 Err=  8.20D-05
      PEZero:  N= 5 I= 3 D=  1.90D-03 Err=  2.67D-02
      PEZero:  N= 6 I= 5 D=  4.76D-04 Err=  6.16D-05
      PEZero:  N= 6 I= 4 D=  1.43D-03 Err=  3.11D-07
      PEZero:  N= 6 I= 3 D=  2.38D-03 Err=  4.43D-02
 Maximum DWI energy   std dev =  0.000049633 at pt    47
 Maximum DWI gradient std dev =  0.710622047 at pt    57
 Point Number:  11          Path Number:   1
   CHANGE IN THE REACTION COORDINATE =    0.35557
   NET REACTION COORDINATE UP TO THIS POINT =    3.96367
  # OF POINTS ALONG THE PATH =  11
  # OF STEPS =   1

 Calculating another point on the path.
 IRC-IRC-IRC-IRC-IRC-IRC-IRC-IRC-IRC-IRC-IRC-IRC-IRC-IRC-IRC-IRC-IRC-IRC
                          Input orientation:                          
 ---------------------------------------------------------------------
 Center     Atomic      Atomic             Coordinates (Angstroms)
 Number     Number       Type             X           Y           Z
 ---------------------------------------------------------------------
      1          6           0        3.846011   -0.530803   -0.898138
      2          6           0        2.511397   -0.715683   -0.513170
      3          6           0        1.827709    0.287132    0.188188
      4          6           0        2.513995    1.472245    0.510605
      5          6           0        3.841095    1.658833    0.122992
      6          6           0        4.512347    0.657662   -0.590460
      7          1           0        4.360625   -1.320480   -1.439124
      8          1           0        2.015165   -1.646351   -0.764813
      9          1           0        1.995795    2.246188    1.066334
     10          1           0        4.352290    2.583862    0.376213
     11          1           0        5.545638    0.800938   -0.894821
     12          6           0        0.338183    0.196446    0.603425
     13          8           0        0.145290    0.613205    1.901942
     14          6           0       -0.331046   -1.149410    0.293497
     15          6           0       -0.607019   -1.528698   -1.028523
     16          6           0       -0.704565   -2.006091    1.336104
     17          6           0       -1.252906   -2.737651   -1.301725
     18          1           0       -0.328464   -0.872376   -1.848091
     19          6           0       -1.355122   -3.216584    1.065390
     20          1           0       -0.503194   -1.716529    2.362829
     21          6           0       -1.632492   -3.585490   -0.253918
     22          1           0       -1.464262   -3.015222   -2.330997
     23          1           0       -1.647072   -3.866329    1.886447
     24          1           0       -2.140304   -4.522666   -0.465268
     25          8           0       -0.302670    1.263161   -0.061789
     26         16           0       -2.761554    1.353096   -0.068710
     27          6           0       -2.754367    1.702871   -1.848573
     28          1           0       -3.655339    2.263670   -2.110195
     29          1           0       -1.863540    2.277412   -2.110525
     30          1           0       -2.751202    0.747841   -2.376430
     31          6           0       -2.775752    3.040675    0.594605
     32          1           0       -1.895828    3.585253    0.245237
     33          1           0       -3.688444    3.549800    0.273086
     34          1           0       -2.758790    2.966791    1.683829
 ---------------------------------------------------------------------
                    Distance matrix (angstroms):
                    1          2          3          4          5
     1  C    0.000000
     2  C    1.401276   0.000000
     3  C    2.433652   1.401774   0.000000
     4  C    2.787656   2.415605   1.406923   0.000000
     5  C    2.416037   2.794839   2.437116   1.395082   0.000000
     6  C    1.396825   2.428137   2.819727   2.422663   1.400691
     7  H    1.086777   2.154719   3.412949   3.874377   3.403884
     8  H    2.148074   1.084304   2.163725   3.406048   3.878977
     9  H    3.872225   3.396080   2.153438   1.084598   2.154068
    10  H    3.403150   3.881608   3.418162   2.152460   1.086793
    11  H    2.159231   3.413564   3.906392   3.408334   2.162729
    12  C    3.884384   2.607992   1.548979   2.523972   3.826197
    13  O    4.779596   3.632791   2.423595   2.878286   4.232845
    14  C    4.387536   2.986355   2.595182   3.874851   5.032103
    15  C    4.565333   3.263602   3.271930   4.595138   5.592142
    16  C    5.279777   3.927770   3.604025   4.810342   5.963751
    17  C    5.570638   4.345129   4.567203   5.932731   6.878061
    18  H    4.294801   3.141875   3.184332   4.374959   5.260932
    19  C    6.174192   4.867887   4.814138   6.104340   7.187383
    20  H    5.563761   4.284953   3.765213   4.764708   5.939932
    21  C    6.305563   5.047259   5.212068   6.584720   7.589805
    22  H    6.035265   4.939458   5.299898   6.636158   7.484362
    23  H    7.003828   5.742613   5.675335   6.907083   7.984809
    24  H    7.208212   6.011135   6.269473   7.652044   8.621724
    25  O    4.596666   3.469660   2.356616   2.881831   4.166712
    26  S    6.920762   5.681673   4.718434   5.308599   6.612503
    27  C    7.032610   5.946509   5.210387   5.777071   6.883976
    28  H    8.096197   7.032472   6.265229   6.749491   7.845348
    29  H    6.477261   5.536265   4.782323   5.165407   6.157442
    30  H    6.880661   5.771359   5.268391   6.048308   7.108825
    31  C    7.670168   6.579615   5.379501   5.518012   6.776029
    32  H    7.156671   6.204584   4.974494   4.897118   6.052960
    33  H    8.648185   7.566411   6.409381   6.545449   7.764808
    34  H    7.907156   6.794284   5.518468   5.604675   6.906913
                    6          7          8          9         10
     6  C    0.000000
     7  H    2.157846   0.000000
     8  H    3.402175   2.462128   0.000000
     9  H    3.406084   4.958917   4.301783   0.000000
    10  H    2.161092   4.305741   4.965763   2.478580   0.000000
    11  H    1.086672   2.490168   4.297717   4.305376   2.493677
    12  C    4.365974   4.759529   2.842577   2.676454   4.675943
    13  O    5.028442   5.715847   3.964039   2.605618   4.889804
    14  C    5.244554   5.004300   2.621388   4.188264   5.989808
    15  C    5.583903   4.988931   2.638036   5.041114   6.594026
    16  C    6.166311   5.816193   3.455458   5.044462   6.896437
    17  C    6.728461   5.791285   3.487046   6.403156   7.908994
    18  H    5.230306   4.728172   2.695389   4.860195   6.229171
    19  C    7.223490   6.522083   4.144165   6.408629   8.166681
    20  H    6.286044   6.186149   4.016117   4.860965   6.783490
    21  C    7.475068   6.515554   4.162532   6.993998   8.618329
    22  H    7.227683   6.131632   4.053783   7.155159   8.515340
    23  H    8.033680   7.323469   5.036810   7.162816   8.937456
    24  H    8.432629   7.311941   5.062690   8.079017   9.662536
    25  O    4.881650   5.506231   3.785744   2.742617   4.858472
    26  S    7.325673   7.729909   5.683158   4.971752   7.233224
    27  C    7.448519   7.741538   5.927922   5.599635   7.498693
    28  H    8.461675   8.806370   7.018044   6.482744   8.390881
    29  H    6.751749   7.220515   5.679015   4.998787   6.701815
    30  H    7.480439   7.465560   5.572048   6.052409   7.836302
    31  C    7.758835   8.607184   6.838795   4.860186   7.146003
    32  H    7.094637   8.126900   6.609520   4.196668   6.329211
    33  H    8.738601   9.562365   7.785139   5.885510   8.099203
    34  H    7.960772   8.878041   7.075844   4.848366   7.240439
                   11         12         13         14         15
    11  H    0.000000
    12  C    5.452316   0.000000
    13  O    6.084479   1.377331   0.000000
    14  C    6.304870   1.534683   2.433270   0.000000
    15  C    6.580294   2.555931   3.706931   1.402768   0.000000
    16  C    7.205656   2.544663   2.811252   1.400159   2.414307
    17  C    7.675115   3.843186   4.842176   2.432502   1.397632
    18  H    6.181730   2.756217   4.061298   2.159434   1.086297
    19  C    8.222129   3.837898   4.197420   2.432644   2.791610
    20  H    7.316987   2.731829   2.461830   2.152531   3.398136
    21  C    8.436650   4.349901   5.043538   2.815654   2.425284
    22  H    8.109525   4.708976   5.802923   3.413708   2.154312
    23  H    9.014096   4.700374   4.824834   3.413365   3.878567
    24  H    9.359433   5.436453   6.099573   3.902306   3.410581
    25  O    5.925395   1.411058   2.116448   2.438756   2.970131
    26  S    8.366408   3.376089   3.588963   3.507293   3.723976
    27  C    8.403167   4.224391   4.864334   4.312361   3.965681
    28  H    9.395462   5.252178   5.767674   5.336457   4.984408
    29  H    7.652047   4.067374   4.785904   4.457686   4.151631
    30  H    8.428259   4.327571   5.168390   4.072496   3.405437
    31  C    8.745305   4.217382   4.016744   4.860460   5.311978
    32  H    8.026678   4.074692   3.967859   4.986773   5.425494
    33  H    9.705078   5.250508   5.096498   5.775389   6.081160
    34  H    8.961244   4.293405   3.744412   4.976954   5.674186
                   16         17         18         19         20
    16  C    0.000000
    17  C    2.791773   0.000000
    18  H    3.400861   2.152291   0.000000
    19  C    1.400644   2.417242   3.877848   0.000000
    20  H    1.085615   3.877333   4.298251   2.158539   0.000000
    21  C    2.425638   1.400292   3.406297   1.397712   3.408180
    22  H    3.878545   1.086792   2.472858   3.404100   4.964096
    23  H    2.156776   3.404955   4.964801   1.086986   2.481338
    24  H    3.411662   2.161808   4.303438   2.159925   4.307280
    25  O    3.578216   4.294983   2.784252   4.737752   3.846756
    26  S    4.181967   4.531066   3.746846   4.913879   4.520527
    27  C    5.300967   4.719286   3.537924   5.886434   5.873328
    28  H    6.230161   5.607006   4.579474   6.738584   6.766531
    29  H    5.618796   5.116432   3.513758   6.366232   6.149227
    30  H    5.055271   3.943163   2.962078   5.432479   5.795449
    31  C    5.505405   6.269304   5.221873   6.433748   5.560767
    32  H    5.819985   6.541067   5.168086   6.872408   5.876437
    33  H    6.395426   6.924155   5.945125   7.201117   6.499774
    34  H    5.391689   6.612252   5.755011   6.370783   5.242351
                   21         22         23         24         25
    21  C    0.000000
    22  H    2.160501   0.000000
    23  H    2.158760   4.306348   0.000000
    24  H    1.086665   2.492060   2.490907   0.000000
    25  O    5.031377   4.980277   5.649310   6.084035   0.000000
    26  S    5.069390   5.087545   5.683934   5.921806   2.460538
    27  C    5.636337   4.915029   6.796504   6.406865   3.065413
    28  H    6.461451   5.719814   7.588357   7.145311   4.054304
    29  H    6.154184   5.312250   7.332679   7.001751   2.768093
    30  H    4.953213   3.977301   6.378227   5.639501   3.408581
    31  C    6.777396   6.852229   7.116845   7.663632   3.115533
    32  H    7.192917   7.098557   7.634234   8.142662   2.832760
    33  H    7.444262   7.404576   7.859332   8.252673   4.099309
    34  H    6.925012   7.319775   6.925930   7.816208   3.461512
                   26         27         28         29         30
    26  S    0.000000
    27  C    1.813920   0.000000
    28  H    2.407417   1.093020   0.000000
    29  H    2.414497   1.091919   1.791852   0.000000
    30  H    2.385794   1.091204   1.784960   1.788361   0.000000
    31  C    1.813315   2.785551   2.948449   2.955068   3.752964
    32  H    2.414657   2.943551   3.223434   2.694644   3.956730
    33  H    2.408622   2.963964   2.708368   3.260498   3.968543
    34  H    2.382312   3.751716   3.961414   3.959020   4.627040
                   31         32         33         34
    31  C    0.000000
    32  H    1.092195   0.000000
    33  H    1.093430   1.793184   0.000000
    34  H    1.091859   1.787944   1.787275   0.000000
 Symmetry turned off by external request.
 Stoichiometry    C15H16O2S(3)
 Framework group  C1[X(C15H16O2S)]
 Deg. of freedom    96
 Full point group                 C1      NOp   1
 Rotational constants (GHZ):           0.4509048           0.3004492           0.2173453
 Standard basis: 6-31++G(d,p) (6D, 7F)
   442 basis functions,   728 primitive gaussians,   442 cartesian basis functions
    70 alpha electrons       68 beta electrons
       nuclear repulsion energy      1396.1566462224 Hartrees.
 NAtoms=   34 NActive=   34 NUniq=   34 SFac= 1.00D+00 NAtFMM=   60 NAOKFM=F Big=F
 Integral buffers will be    131072 words long.
 Raffenetti 2 integral format.
 Two-electron integral symmetry is turned off.
 Force inversion solution in PCM.
 Force PCM accuracy= 1.00D-11.
 ------------------------------------------------------------------------------
 Polarizable Continuum Model (PCM)
 =================================
 Model                : PCM.
 Atomic radii         : SMD-Coulomb.
 Polarization charges : Total charges.
 Charge compensation  : None.
 Solution method      : Matrix inversion.
 Cavity type          : VdW (van der Waals Surface) (Alpha=1.000).
 Cavity algorithm     : GePol (No added spheres)
                        Default sphere list used, NSphG=   34.
                        Lebedev-Laikov grids with approx.  5.0 points / Ang**2.
                        Smoothing algorithm: York/Karplus (Gamma=1.0000).
                        Polarization charges: spherical gaussians, with
                                              point-specific exponents (IZeta= 3).
                        Self-potential: point-specific (ISelfS= 7).
                        Self-field    : sphere-specific E.n sum rule (ISelfD= 2).
 1st derivatives      : Analytical E(r).r(x)/FMM algorithm (CHGder, D1EAlg=3).
                        Cavity 1st derivative terms included.
 Solvent              : DiMethylSulfoxide, Eps=  46.826000 Eps(inf)=   2.007889
 ------------------------------------------------------------------------------
 ------------------------------------------------------------------------------
 Atomic radii for non-electrostatic terms: SMD-CDS.
 ------------------------------------------------------------------------------
 Nuclear repulsion after PCM non-electrostatic terms =     1396.1563550676 Hartrees.
 One-electron integrals computed using PRISM.
 NBasis=   442 RedAO= T EigKep=  1.07D-06  NBF=   442
 NBsUse=   440 1.00D-06 EigRej=  7.93D-07 NBFU=   440
 Initial guess from the checkpoint file:  "TS0-IRC.chk"
 B after Tr=     0.001365   -0.000751    0.000746
         Rot=    1.000000   -0.000067    0.000001    0.000083 Ang=  -0.01 deg.
 Initial guess <Sx>= 0.0000 <Sy>= 0.0000 <Sz>= 1.0000 <S**2>= 2.0137 S= 1.0046
 ExpMin= 3.60D-02 ExpMax= 2.19D+04 ExpMxC= 3.30D+03 IAcc=3 IRadAn=         5 AccDes= 0.00D+00
 Harris functional with IExCor=  402 and IRadAn=       5 diagonalized for initial guess.
 HarFok:  IExCor=  402 AccDes= 0.00D+00 IRadAn=         5 IDoV= 1 UseB2=F ITyADJ=14
 ICtDFT=  3500011 ScaDFX=  1.000000  1.000000  1.000000  1.000000
 FoFCou: FMM=F IPFlag=           0 FMFlag=      100000 FMFlg1=           0
         NFxFlg=           0 DoJE=T BraDBF=F KetDBF=T FulRan=T
         wScrn=  0.000000 ICntrl=       500 IOpCl=  0 I1Cent=   200000004 NGrid=           0
         NMat0=    1 NMatS0=      1 NMatT0=    0 NMatD0=    1 NMtDS0=    0 NMtDT0=    0
 Symmetry not used in FoFCou.
 Requested convergence on RMS density matrix=1.00D-08 within 128 cycles.
 Requested convergence on MAX density matrix=1.00D-06.
 Requested convergence on             energy=1.00D-06.
 No special actions if energy rises.
 Inv3:  Mode=1 IEnd=    20295603.
 Iteration    1 A*A^-1 deviation from unit magnitude is 3.55D-15 for   2455.
 Iteration    1 A*A^-1 deviation from orthogonality  is 1.63D-15 for    769     82.
 Iteration    1 A^-1*A deviation from unit magnitude is 3.33D-15 for   2455.
 Iteration    1 A^-1*A deviation from orthogonality  is 1.20D-12 for   1697   1669.
 Error on total polarization charges =  0.05907
 SCF Done:  E(UB3LYP) =  -1129.80728853     A.U. after   19 cycles
            NFock= 19  Conv=0.63D-08     -V/T= 2.0075
 <Sx>= 0.0000 <Sy>= 0.0000 <Sz>= 1.0000 <S**2>= 2.0138 S= 1.0046
 <L.S>=  0.00000000000    
 SMD-CDS (non-electrostatic) energy       (kcal/mol) =      -0.18
 (included in total energy above)
 Annihilation of the first spin contaminant:
 S**2 before annihilation     2.0138,   after     2.0001
 DoSCS=F DFT=T ScalE2(SS,OS)=  1.000000  1.000000
 Range of M.O.s used for correlation:     1   440
 NBasis=   442 NAE=    70 NBE=    68 NFC=     0 NFV=     0
 NROrb=    440 NOA=    70 NOB=    68 NVA=   370 NVB=   372

 **** Warning!!: The largest alpha MO coefficient is  0.18189916D+03


 **** Warning!!: The largest beta MO coefficient is  0.17838039D+03

 Symmetrizing basis deriv contribution to polar:
 IMax=3 JMax=2 DiffMx= 0.00D+00
 D1PCM: PCM CHGder 1st derivatives, ID1Alg=3 FixD1E=F DoIter=F DoCFld=F I1PDM=0.
 Calling FoFJK, ICntrl=      2147 FMM=F ISym2X=0 I1Cent= 0 IOpClX= 1 NMat=1 NMatS=1 NMatT=0.
 -------------------------------------------------------------------
 Center     Atomic                   Forces (Hartrees/Bohr)
 Number     Number              X              Y              Z
 -------------------------------------------------------------------
      1        6          -0.000416047   -0.000178022    0.000294144
      2        6          -0.000128193    0.000115938   -0.000051031
      3        6          -0.000073518    0.000247858    0.000074923
      4        6          -0.000008102    0.000155976   -0.000139483
      5        6          -0.000106801   -0.000222666    0.000172219
      6        6          -0.000080048   -0.000299869    0.000477017
      7        1          -0.000061193    0.000000136    0.000035764
      8        1          -0.000004474    0.000009536    0.000037100
      9        1           0.000061090    0.000049845    0.000000131
     10        1           0.000004392    0.000013220   -0.000009317
     11        1          -0.000068624   -0.000028685    0.000030857
     12        6          -0.001049474   -0.000658291   -0.002092286
     13        8          -0.000490965    0.000927087   -0.001044319
     14        6           0.000187641   -0.000932516    0.000839613
     15        6          -0.000519667    0.000246967   -0.000149798
     16        6           0.000159908    0.000088411   -0.000524616
     17        6          -0.000221604    0.000102548    0.000246769
     18        1          -0.000045078   -0.000007874    0.000031862
     19        6           0.000592321    0.000201844    0.000095655
     20        1           0.000028169    0.000038129    0.000035872
     21        6           0.000404601    0.000068393   -0.000059661
     22        1           0.000001261    0.000030459   -0.000020253
     23        1           0.000056917    0.000071863   -0.000071575
     24        1           0.000027103    0.000022934   -0.000041244
     25        8           0.000305628    0.001155727    0.000993437
     26       16           0.000213787   -0.000785961    0.000518610
     27        6           0.000417218   -0.000409762    0.000487792
     28        1          -0.000418690    0.000241459   -0.000152227
     29        1           0.000417347    0.000263469   -0.000096478
     30        1           0.000045114   -0.000300917   -0.000079137
     31        6           0.000667629   -0.000433457    0.000208733
     32        1           0.000228750    0.000064445   -0.000099005
     33        1          -0.000185066    0.000152647   -0.000035756
     34        1           0.000058665   -0.000010872    0.000085690
 -------------------------------------------------------------------
 Cartesian Forces:  Max     0.002092286 RMS     0.000412040
 IRC-IRC-IRC-IRC-IRC-IRC-IRC-IRC-IRC-IRC-IRC-IRC-IRC-IRC-IRC-IRC-IRC-IRC
 Reaction path inflection point has been passed.
   Previous lowest Hessian eigenvalue=   -0.0005545848
   Current lowest Hessian eigenvalue =    0.0000132202
 Pt 12 Step number   1 out of a maximum of  20
 Modified Bulirsch-Stoer Extrapolation Cycles:
    EPS =    0.000010000000000
      PEZero:  N= 2 I= 1 D=  1.90D-03 Err=  2.86D-02
      PEZero:  N= 3 I= 2 D=  1.90D-03 Err=  4.58D-02
      PEZero:  N= 3 I= 1 D=  3.81D-03 Err=  4.19D-02
      PEZero:  N= 4 I= 3 D=  9.52D-04 Err=  8.37D-02
      PEZero:  N= 4 I= 2 D=  2.86D-03 Err=  6.58D-02
      PEZero:  N= 4 I= 1 D=  4.76D-03 Err=  5.49D-02
      PEZero:  N= 5 I= 4 D=  9.52D-04 Err=  1.27D-03
      PEZero:  N= 5 I= 3 D=  1.90D-03 Err=  8.18D-02
      PEZero:  N= 6 I= 5 D=  4.76D-04 Err=  4.52D-05
      PEZero:  N= 6 I= 4 D=  1.43D-03 Err=  1.28D-03
      PEZero:  N= 7 I= 6 D=  4.76D-04 Err=  3.01D-05
      PEZero:  N= 7 I= 5 D=  9.52D-04 Err=  7.26D-08
      PEZero:  N= 7 I= 4 D=  1.90D-03 Err=  3.29D-02
 Maximum DWI energy   std dev =  0.000028051 at pt    56
 Maximum DWI gradient std dev =  0.513922124 at pt    76
 Point Number:  12          Path Number:   1
   CHANGE IN THE REACTION COORDINATE =    0.35939
   NET REACTION COORDINATE UP TO THIS POINT =    4.32306
  # OF POINTS ALONG THE PATH =  12
  # OF STEPS =   1

 Calculating another point on the path.
 IRC-IRC-IRC-IRC-IRC-IRC-IRC-IRC-IRC-IRC-IRC-IRC-IRC-IRC-IRC-IRC-IRC-IRC
                          Input orientation:                          
 ---------------------------------------------------------------------
 Center     Atomic      Atomic             Coordinates (Angstroms)
 Number     Number       Type             X           Y           Z
 ---------------------------------------------------------------------
      1          6           0        3.841200   -0.536712   -0.890676
      2          6           0        2.503621   -0.714550   -0.513889
      3          6           0        1.820574    0.291643    0.182620
      4          6           0        2.509727    1.474614    0.507624
      5          6           0        3.840312    1.654036    0.128162
      6          6           0        4.511437    0.648552   -0.579413
      7          1           0        4.355224   -1.329835   -1.427199
      8          1           0        2.003979   -1.643008   -0.767007
      9          1           0        1.992335    2.252189    1.059304
     10          1           0        4.354742    2.576845    0.383437
     11          1           0        5.547466    0.786346   -0.877350
     12          6           0        0.329481    0.202382    0.590824
     13          8           0        0.134513    0.621321    1.888329
     14          6           0       -0.334480   -1.146740    0.286656
     15          6           0       -0.618999   -1.524778   -1.033843
     16          6           0       -0.696329   -2.004448    1.331817
     17          6           0       -1.259782   -2.737270   -1.302802
     18          1           0       -0.350615   -0.865306   -1.854824
     19          6           0       -1.340770   -3.218509    1.065263
     20          1           0       -0.489437   -1.713021    2.357132
     21          6           0       -1.625341   -3.588291   -0.252470
     22          1           0       -1.477634   -3.014910   -2.330846
     23          1           0       -1.622370   -3.870607    1.888188
     24          1           0       -2.129155   -4.528391   -0.460782
     25          8           0       -0.303869    1.284469   -0.057638
     26         16           0       -2.757653    1.346882   -0.063469
     27          6           0       -2.745770    1.695055   -1.843549
     28          1           0       -3.649417    2.247500   -2.111291
     29          1           0       -1.858427    2.275931   -2.101222
     30          1           0       -2.731530    0.740218   -2.370021
     31          6           0       -2.758381    3.034981    0.599032
     32          1           0       -1.883395    3.575453    0.234658
     33          1           0       -3.673736    3.546590    0.293739
     34          1           0       -2.722148    2.963144    1.686578
 ---------------------------------------------------------------------
                    Distance matrix (angstroms):
                    1          2          3          4          5
     1  C    0.000000
     2  C    1.400969   0.000000
     3  C    2.433324   1.401464   0.000000
     4  C    2.788099   2.415774   1.407118   0.000000
     5  C    2.416073   2.794490   2.436888   1.395220   0.000000
     6  C    1.396765   2.427687   2.819365   2.422988   1.400739
     7  H    1.086794   2.154331   3.412500   3.874833   3.404082
     8  H    2.148154   1.084317   2.162938   3.405882   3.878652
     9  H    3.872815   3.396747   2.154488   1.084744   2.154026
    10  H    3.403135   3.881382   3.418258   2.152769   1.086913
    11  H    2.159167   3.413178   3.906148   3.408771   2.162942
    12  C    3.882431   2.605386   1.548533   2.525662   3.827177
    13  O    4.775294   3.628757   2.420936   2.876821   4.230559
    14  C    4.381158   2.980348   2.593072   3.874253   5.029746
    15  C    4.570574   3.267656   3.275772   4.600153   5.598265
    16  C    5.261454   3.912818   3.595481   4.802287   5.951000
    17  C    5.570666   4.344765   4.568301   5.935218   6.880565
    18  H    4.313800   3.157134   3.194333   4.386108   5.276664
    19  C    6.153905   4.852100   4.805655   6.096121   7.173804
    20  H    5.539529   4.265924   3.752777   4.751493   5.920482
    21  C    6.293053   5.037366   5.207448   6.580998   7.582891
    22  H    6.041983   4.944025   5.303675   6.641671   7.491751
    23  H    6.977646   5.723153   5.664552   6.895765   7.966196
    24  H    7.194682   6.000901   6.264746   7.648079   8.614162
    25  O    4.603504   3.476527   2.357262   2.876109   4.164773
    26  S    6.912095   5.668632   4.704705   5.299788   6.607889
    27  C    7.019753   5.927082   5.189068   5.761672   6.875013
    28  H    8.084002   7.013224   6.245655   6.737294   7.839858
    29  H    6.470096   5.521781   4.763232   5.150627   6.150816
    30  H    6.857098   5.741810   5.238210   6.024197   7.089787
    31  C    7.650536   6.556390   5.354077   5.495095   6.758068
    32  H    7.137736   6.181453   4.950303   4.877249   6.038543
    33  H    8.634262   7.547803   6.387055   6.524880   7.750490
    34  H    7.872024   6.758413   5.480432   5.565804   6.870829
                    6          7          8          9         10
     6  C    0.000000
     7  H    2.158045   0.000000
     8  H    3.402025   2.462170   0.000000
     9  H    3.406306   4.959520   4.302105   0.000000
    10  H    2.161007   4.305875   4.965558   2.478541   0.000000
    11  H    1.086789   2.490381   4.297701   4.305610   2.493605
    12  C    4.365463   4.756754   2.837800   2.680721   4.678013
    13  O    5.024734   5.710879   3.958900   2.607397   4.888672
    14  C    5.239852   4.996413   2.612447   4.190915   5.988594
    15  C    5.590281   4.993558   2.639166   5.046366   6.600765
    16  C    6.149149   5.795296   3.439093   5.042037   6.884838
    17  C    6.730085   5.790046   3.483766   6.407067   7.912402
    18  H    5.249570   4.748007   2.707818   4.868299   6.244886
    19  C    7.204682   6.497984   4.126350   6.406103   8.154132
    20  H    6.261714   6.159443   3.997783   4.854528   6.764947
    21  C    7.464433   6.499828   4.149800   6.994250   8.612472
    22  H    7.235844   6.138264   4.055779   7.160736   8.523595
    23  H    8.008461   7.292390   5.016241   7.158336   8.919630
    24  H    8.420942   7.294648   5.049951   8.079208   9.655983
    25  O    4.885060   5.515200   3.794666   2.730677   4.854631
    26  S    7.320760   7.721243   5.666352   4.964130   7.231783
    27  C    7.440448   7.729646   5.904382   5.584496   7.493617
    28  H    8.455934   8.794292   6.993142   6.471635   8.390393
    29  H    6.748291   7.215630   5.661837   4.981753   6.698325
    30  H    7.461585   7.442857   5.538454   6.030027   7.821124
    31  C    7.741707   8.588400   6.813936   4.836726   7.131122
    32  H    7.079784   8.108267   6.583870   4.177602   6.319312
    33  H    8.726860   9.550150   7.764893   5.862246   8.087330
    34  H    7.925705   8.843894   7.040809   4.808875   7.206231
                   11         12         13         14         15
    11  H    0.000000
    12  C    5.451964   0.000000
    13  O    6.080812   1.377331   0.000000
    14  C    6.299922   1.534109   2.431326   0.000000
    15  C    6.587190   2.553868   3.703054   1.402705   0.000000
    16  C    7.187066   2.543906   2.809745   1.399629   2.415039
    17  C    7.676946   3.840980   4.838130   2.431532   1.397526
    18  H    6.202480   2.753848   4.056673   2.159954   1.086712
    19  C    8.201244   3.836317   4.195019   2.431271   2.792118
    20  H    7.290604   2.731161   2.461350   2.152105   3.398667
    21  C    8.424789   4.347605   5.039934   2.813921   2.425150
    22  H    8.118758   4.706675   5.798502   3.412942   2.154057
    23  H    8.985653   4.699162   4.823283   3.412188   3.879167
    24  H    9.346147   5.434241   6.096067   3.900652   3.410375
    25  O    5.929433   1.411577   2.102078   2.455657   2.990678
    26  S    8.363707   3.356840   3.563787   3.494639   3.709704
    27  C    8.398634   4.196596   4.834858   4.292772   3.942855
    28  H    9.393627   5.226430   5.741041   5.315997   4.957258
    29  H    7.652711   4.041492   4.756686   4.442865   4.137737
    30  H    8.412608   4.292512   5.134382   4.045292   3.373183
    31  C    8.730588   4.190296   3.982070   4.843518   5.294775
    32  H    8.014573   4.049850   3.941254   4.970004   5.405566
    33  H    9.696441   5.224724   5.059909   5.760037   6.067345
    34  H    8.927412   4.258512   3.699372   4.954986   5.653793
                   16         17         18         19         20
    16  C    0.000000
    17  C    2.792082   0.000000
    18  H    3.401741   2.153036   0.000000
    19  C    1.400107   2.417826   3.878773   0.000000
    20  H    1.085819   3.877838   4.298658   2.158746   0.000000
    21  C    2.425198   1.400381   3.406921   1.397906   3.408362
    22  H    3.878991   1.086930   2.473372   3.404958   4.964734
    23  H    2.156305   3.405634   4.965817   1.087077   2.481657
    24  H    3.411259   2.161694   4.304039   2.160128   4.307623
    25  O    3.591878   4.317243   2.802426   4.755300   3.853634
    26  S    4.174601   4.523258   3.727810   4.911658   4.512994
    27  C    5.288619   4.705962   3.506044   5.880334   5.861036
    28  H    6.217298   5.586765   4.542844   6.730349   6.755591
    29  H    5.608732   5.111559   3.493076   6.362662   6.137002
    30  H    5.037742   3.924019   2.917515   5.422813   5.778523
    31  C    5.494077   6.259525   5.199133   6.429085   5.548202
    32  H    5.809318   6.527108   5.141565   6.866022   5.866513
    33  H    6.384089   6.918311   5.926575   7.197538   6.485435
    34  H    5.376502   6.600729   5.729112   6.364516   5.225051
                   21         22         23         24         25
    21  C    0.000000
    22  H    2.161071   0.000000
    23  H    2.159197   4.307367   0.000000
    24  H    1.086743   2.492437   2.491419   0.000000
    25  O    5.052527   5.002985   5.665642   6.106024   0.000000
    26  S    5.066931   5.079831   5.685071   5.922137   2.454584
    27  C    5.630332   4.901979   6.794446   6.404962   3.053022
    28  H    6.450469   5.697175   7.585249   7.137792   4.041981
    29  H    6.153154   5.309494   7.331511   7.004508   2.752432
    30  H    4.944053   3.959138   6.373562   5.636159   3.396595
    31  C    6.773224   6.842929   7.116150   7.663141   3.085472
    32  H    7.184922   7.083737   7.631914   8.137340   2.798026
    33  H    7.443171   7.400311   7.859083   8.255928   4.073901
    34  H    6.919840   7.309284   6.924617   7.815746   3.421741
                   26         27         28         29         30
    26  S    0.000000
    27  C    1.813850   0.000000
    28  H    2.408305   1.092455   0.000000
    29  H    2.413333   1.091416   1.791243   0.000000
    30  H    2.385143   1.090453   1.783636   1.786890   0.000000
    31  C    1.813445   2.785994   2.959717   2.945751   3.752590
    32  H    2.412412   2.932325   3.222695   2.673147   3.942364
    33  H    2.409465   2.976123   2.733569   3.262785   3.982348
    34  H    2.382483   3.751054   3.974391   3.945340   4.625741
                   31         32         33         34
    31  C    0.000000
    32  H    1.091091   0.000000
    33  H    1.092164   1.791548   0.000000
    34  H    1.090518   1.785077   1.784917   0.000000
 Symmetry turned off by external request.
 Stoichiometry    C15H16O2S(3)
 Framework group  C1[X(C15H16O2S)]
 Deg. of freedom    96
 Full point group                 C1      NOp   1
 Rotational constants (GHZ):           0.4518020           0.3017099           0.2178831
 Standard basis: 6-31++G(d,p) (6D, 7F)
   442 basis functions,   728 primitive gaussians,   442 cartesian basis functions
    70 alpha electrons       68 beta electrons
       nuclear repulsion energy      1397.6193396756 Hartrees.
 NAtoms=   34 NActive=   34 NUniq=   34 SFac= 1.00D+00 NAtFMM=   60 NAOKFM=F Big=F
 Integral buffers will be    131072 words long.
 Raffenetti 2 integral format.
 Two-electron integral symmetry is turned off.
 Force inversion solution in PCM.
 Force PCM accuracy= 1.00D-11.
 ------------------------------------------------------------------------------
 Polarizable Continuum Model (PCM)
 =================================
 Model                : PCM.
 Atomic radii         : SMD-Coulomb.
 Polarization charges : Total charges.
 Charge compensation  : None.
 Solution method      : Matrix inversion.
 Cavity type          : VdW (van der Waals Surface) (Alpha=1.000).
 Cavity algorithm     : GePol (No added spheres)
                        Default sphere list used, NSphG=   34.
                        Lebedev-Laikov grids with approx.  5.0 points / Ang**2.
                        Smoothing algorithm: York/Karplus (Gamma=1.0000).
                        Polarization charges: spherical gaussians, with
                                              point-specific exponents (IZeta= 3).
                        Self-potential: point-specific (ISelfS= 7).
                        Self-field    : sphere-specific E.n sum rule (ISelfD= 2).
 1st derivatives      : Analytical E(r).r(x)/FMM algorithm (CHGder, D1EAlg=3).
                        Cavity 1st derivative terms included.
 Solvent              : DiMethylSulfoxide, Eps=  46.826000 Eps(inf)=   2.007889
 ------------------------------------------------------------------------------
 ------------------------------------------------------------------------------
 Atomic radii for non-electrostatic terms: SMD-CDS.
 ------------------------------------------------------------------------------
 Nuclear repulsion after PCM non-electrostatic terms =     1397.6190561279 Hartrees.
 One-electron integrals computed using PRISM.
 NBasis=   442 RedAO= T EigKep=  1.06D-06  NBF=   442
 NBsUse=   440 1.00D-06 EigRej=  7.87D-07 NBFU=   440
 Initial guess from the checkpoint file:  "TS0-IRC.chk"
 B after Tr=     0.000734   -0.000281    0.000366
         Rot=    1.000000   -0.000094   -0.000046    0.000071 Ang=  -0.01 deg.
 Initial guess <Sx>= 0.0000 <Sy>= 0.0000 <Sz>= 1.0000 <S**2>= 2.0138 S= 1.0046
 ExpMin= 3.60D-02 ExpMax= 2.19D+04 ExpMxC= 3.30D+03 IAcc=3 IRadAn=         5 AccDes= 0.00D+00
 Harris functional with IExCor=  402 and IRadAn=       5 diagonalized for initial guess.
 HarFok:  IExCor=  402 AccDes= 0.00D+00 IRadAn=         5 IDoV= 1 UseB2=F ITyADJ=14
 ICtDFT=  3500011 ScaDFX=  1.000000  1.000000  1.000000  1.000000
 FoFCou: FMM=F IPFlag=           0 FMFlag=      100000 FMFlg1=           0
         NFxFlg=           0 DoJE=T BraDBF=F KetDBF=T FulRan=T
         wScrn=  0.000000 ICntrl=       500 IOpCl=  0 I1Cent=   200000004 NGrid=           0
         NMat0=    1 NMatS0=      1 NMatT0=    0 NMatD0=    1 NMtDS0=    0 NMtDT0=    0
 Symmetry not used in FoFCou.
 Requested convergence on RMS density matrix=1.00D-08 within 128 cycles.
 Requested convergence on MAX density matrix=1.00D-06.
 Requested convergence on             energy=1.00D-06.
 No special actions if energy rises.
 Inv3:  Mode=1 IEnd=    20358075.
 Iteration    1 A*A^-1 deviation from unit magnitude is 4.11D-15 for    105.
 Iteration    1 A*A^-1 deviation from orthogonality  is 1.89D-15 for   2460    707.
 Iteration    1 A^-1*A deviation from unit magnitude is 4.00D-15 for   2098.
 Iteration    1 A^-1*A deviation from orthogonality  is 1.77D-13 for   1707   1672.
 Error on total polarization charges =  0.05904
 SCF Done:  E(UB3LYP) =  -1129.80745620     A.U. after   19 cycles
            NFock= 19  Conv=0.56D-08     -V/T= 2.0075
 <Sx>= 0.0000 <Sy>= 0.0000 <Sz>= 1.0000 <S**2>= 2.0137 S= 1.0046
 <L.S>=  0.00000000000    
 SMD-CDS (non-electrostatic) energy       (kcal/mol) =      -0.18
 (included in total energy above)
 Annihilation of the first spin contaminant:
 S**2 before annihilation     2.0137,   after     2.0001
 DoSCS=F DFT=T ScalE2(SS,OS)=  1.000000  1.000000
 Range of M.O.s used for correlation:     1   440
 NBasis=   442 NAE=    70 NBE=    68 NFC=     0 NFV=     0
 NROrb=    440 NOA=    70 NOB=    68 NVA=   370 NVB=   372

 **** Warning!!: The largest alpha MO coefficient is  0.18433666D+03


 **** Warning!!: The largest beta MO coefficient is  0.18015080D+03

 Symmetrizing basis deriv contribution to polar:
 IMax=3 JMax=2 DiffMx= 0.00D+00
 D1PCM: PCM CHGder 1st derivatives, ID1Alg=3 FixD1E=F DoIter=F DoCFld=F I1PDM=0.
 Calling FoFJK, ICntrl=      2147 FMM=F ISym2X=0 I1Cent= 0 IOpClX= 1 NMat=1 NMatS=1 NMatT=0.
 -------------------------------------------------------------------
 Center     Atomic                   Forces (Hartrees/Bohr)
 Number     Number              X              Y              Z
 -------------------------------------------------------------------
      1        6          -0.000133563   -0.000232491    0.000254928
      2        6          -0.000094891    0.000084159   -0.000042839
      3        6          -0.000087373    0.000051189   -0.000459233
      4        6           0.000061830    0.000027678   -0.000144779
      5        6          -0.000146000   -0.000185023    0.000197314
      6        6           0.000001270   -0.000285045    0.000329947
      7        1          -0.000016666    0.000046483    0.000005370
      8        1           0.000069533    0.000012413   -0.000021175
      9        1           0.000025938   -0.000115007   -0.000058795
     10        1          -0.000055968   -0.000035103   -0.000020631
     11        1          -0.000132424   -0.000021307    0.000080989
     12        6           0.000600687    0.001305040    0.000509692
     13        8          -0.000414862    0.000231443    0.000721433
     14        6          -0.000723166    0.001060107   -0.000886539
     15        6          -0.000421143    0.000107708   -0.000085968
     16        6           0.000458538    0.000267396   -0.000110318
     17        6          -0.000242597   -0.000039343    0.000079861
     18        1          -0.000047038   -0.000192401    0.000236596
     19        6           0.000472117   -0.000151137   -0.000028435
     20        1          -0.000010780   -0.000041727   -0.000078380
     21        6           0.000295706    0.000074448   -0.000133233
     22        1          -0.000039854   -0.000025647    0.000103030
     23        1           0.000033586    0.000104450   -0.000157742
     24        1           0.000072581    0.000055394   -0.000010086
     25        8          -0.000862496   -0.001394788   -0.000939235
     26       16           0.000688613   -0.000302608    0.000473684
     27        6           0.000311730   -0.000305184    0.000680102
     28        1          -0.000744510    0.000477325   -0.000148332
     29        1           0.000623779    0.000434308   -0.000135032
     30        1          -0.000027608   -0.000768354   -0.000284969
     31        6           0.000692582   -0.000832893   -0.000161542
     32        1           0.000716026    0.000408764   -0.000353705
     33        1          -0.000912612    0.000431896   -0.000373237
     34        1          -0.000010962   -0.000252144    0.000961257
 -------------------------------------------------------------------
 Cartesian Forces:  Max     0.001394788 RMS     0.000426532
 IRC-IRC-IRC-IRC-IRC-IRC-IRC-IRC-IRC-IRC-IRC-IRC-IRC-IRC-IRC-IRC-IRC-IRC
 Pt 13 Step number   1 out of a maximum of  20
 Modified Bulirsch-Stoer Extrapolation Cycles:
    EPS =    0.000010000000000
      PEZero:  N= 2 I= 1 D=  1.91D-03 Err=  2.22D-02
      PEZero:  N= 3 I= 2 D=  1.91D-03 Err=  3.15D-02
      PEZero:  N= 3 I= 1 D=  3.81D-03 Err=  2.50D-02
      PEZero:  N= 4 I= 3 D=  9.54D-04 Err=  6.89D-02
      PEZero:  N= 4 I= 2 D=  2.86D-03 Err=  6.04D-02
      PEZero:  N= 4 I= 1 D=  4.77D-03 Err=  5.75D-02
      PEZero:  N= 5 I= 4 D=  9.54D-04 Err=  4.60D-02
      PEZero:  N= 5 I= 3 D=  1.91D-03 Err=  5.47D-03
      PEZero:  N= 5 I= 2 D=  3.81D-03 Err=  3.01D-02
      PEZero:  N= 6 I= 5 D=  4.77D-04 Err=  5.19D-05
      PEZero:  N= 6 I= 4 D=  1.43D-03 Err=  4.59D-02
      PEZero:  N= 7 I= 6 D=  4.77D-04 Err=  3.46D-05
      PEZero:  N= 7 I= 5 D=  9.54D-04 Err=  9.66D-08
      PEZero:  N= 7 I= 4 D=  1.91D-03 Err=  2.74D-03
 Maximum DWI energy   std dev =  0.000021012 at pt    67
 Maximum DWI gradient std dev =  0.883072245 at pt   107
 Point Number:  13          Path Number:   1
   CHANGE IN THE REACTION COORDINATE =    0.35881
   NET REACTION COORDINATE UP TO THIS POINT =    4.68188
  # OF POINTS ALONG THE PATH =  13
  # OF STEPS =   1

 Calculating another point on the path.
 IRC-IRC-IRC-IRC-IRC-IRC-IRC-IRC-IRC-IRC-IRC-IRC-IRC-IRC-IRC-IRC-IRC-IRC
                          Input orientation:                          
 ---------------------------------------------------------------------
 Center     Atomic      Atomic             Coordinates (Angstroms)
 Number     Number       Type             X           Y           Z
 ---------------------------------------------------------------------
      1          6           0        3.837891   -0.542431   -0.883323
      2          6           0        2.497828   -0.714016   -0.513783
      3          6           0        1.816250    0.295667    0.179020
      4          6           0        2.507609    1.476544    0.504443
      5          6           0        3.840398    1.649893    0.132376
      6          6           0        4.511558    0.639735   -0.568321
      7          1           0        4.351544   -1.338341   -1.415879
      8          1           0        1.995878   -1.640625   -0.768671
      9          1           0        1.989773    2.256510    1.051941
     10          1           0        4.357035    2.570798    0.389153
     11          1           0        5.550935    0.771047   -0.856815
     12          6           0        0.325179    0.211731    0.588012
     13          8           0        0.129981    0.630175    1.885731
     14          6           0       -0.339573   -1.137903    0.283178
     15          6           0       -0.631896   -1.516121   -1.035349
     16          6           0       -0.685770   -2.001808    1.328575
     17          6           0       -1.266234   -2.732217   -1.302211
     18          1           0       -0.374187   -0.853672   -1.856665
     19          6           0       -1.323659   -3.219903    1.064401
     20          1           0       -0.470619   -1.713549    2.352888
     21          6           0       -1.616349   -3.588695   -0.251639
     22          1           0       -1.491560   -3.008734   -2.328761
     23          1           0       -1.592019   -3.876873    1.887661
     24          1           0       -2.112620   -4.533050   -0.458316
     25          8           0       -0.318224    1.272290   -0.072651
     26         16           0       -2.756177    1.343201   -0.059698
     27          6           0       -2.738891    1.689936   -1.839879
     28          1           0       -3.631170    2.268198   -2.106639
     29          1           0       -1.833347    2.248660   -2.098482
     30          1           0       -2.750658    0.730558   -2.364825
     31          6           0       -2.738095    3.030586    0.603688
     32          1           0       -1.843782    3.555171    0.252419
     33          1           0       -3.641872    3.561327    0.282956
     34          1           0       -2.720110    2.953691    1.694198
 ---------------------------------------------------------------------
                    Distance matrix (angstroms):
                    1          2          3          4          5
     1  C    0.000000
     2  C    1.400632   0.000000
     3  C    2.432697   1.401422   0.000000
     4  C    2.787795   2.415664   1.406538   0.000000
     5  C    2.416182   2.794295   2.435833   1.394566   0.000000
     6  C    1.396628   2.427081   2.818082   2.422165   1.400661
     7  H    1.086705   2.154024   3.411950   3.874443   3.404101
     8  H    2.147600   1.084217   2.163240   3.405793   3.878357
     9  H    3.872320   3.396121   2.153372   1.084553   2.153694
    10  H    3.403073   3.880973   3.417012   2.151991   1.086699
    11  H    2.158807   3.412410   3.904717   3.407724   2.162592
    12  C    3.882361   2.606024   1.548422   2.523833   3.825269
    13  O    4.774018   3.629216   2.422448   2.877048   4.228625
    14  C    4.377958   2.977528   2.591050   3.871787   5.026600
    15  C    4.577136   3.272702   3.278824   4.602553   5.602557
    16  C    5.242688   3.897177   3.586080   4.793307   5.937341
    17  C    5.569804   4.343146   4.567694   5.934606   6.880307
    18  H    4.334267   3.173532   3.203593   4.394256   5.290260
    19  C    6.132216   4.834656   4.796056   6.086770   7.158985
    20  H    5.514330   4.246004   3.740644   4.739544   5.901550
    21  C    6.279130   5.025828   5.201583   6.575357   7.574059
    22  H    6.047725   4.947231   5.305623   6.643652   7.495984
    23  H    6.948436   5.700653   5.652064   6.883262   7.945900
    24  H    7.177343   5.987014   6.257693   7.641246   8.603264
    25  O    4.606918   3.474213   2.360743   2.891382   4.180761
    26  S    6.907655   5.660645   4.696956   5.295609   6.606494
    27  C    7.010886   5.912761   5.173901   5.750404   6.868656
    28  H    8.073599   6.999671   6.228121   6.717817   7.824310
    29  H    6.436594   5.481587   4.724485   5.120086   6.125899
    30  H    6.871996   5.749761   5.245658   6.036437   7.107969
    31  C    7.630284   6.533427   5.329369   5.471956   6.738325
    32  H    7.096595   6.136986   4.901590   4.828955   5.996199
    33  H    8.610917   7.523913   6.361323   6.497037   7.724029
    34  H    7.865994   6.749380   5.471692   5.561162   6.868730
                    6          7          8          9         10
     6  C    0.000000
     7  H    2.157949   0.000000
     8  H    3.401298   2.461588   0.000000
     9  H    3.405673   4.958937   4.301433   0.000000
    10  H    2.160935   4.305757   4.965049   2.478305   0.000000
    11  H    1.086635   2.490102   4.296785   4.304861   2.493379
    12  C    4.364179   4.757091   2.839550   2.677167   4.675533
    13  O    5.022019   5.709402   3.960296   2.607489   4.886077
    14  C    5.236269   4.993350   2.610258   4.187946   5.985301
    15  C    5.596512   5.001108   2.644204   5.046056   6.604662
    16  C    6.130920   5.774664   3.423467   5.036698   6.871763
    17  C    6.729898   5.789234   3.481036   6.405545   7.912259
    18  H    5.268833   4.770925   2.724011   4.870475   6.257409
    19  C    7.184172   6.473020   4.107748   6.400788   8.139930
    20  H    6.236465   6.131691   3.979077   4.848439   6.746713
    21  C    7.451922   6.483463   4.136482   6.990698   8.604144
    22  H    7.242092   6.145358   4.058057   7.160420   8.527855
    23  H    7.980303   7.258337   4.992985   7.151647   8.899957
    24  H    8.405328   7.273824   5.034104   8.075187   9.645689
    25  O    4.896183   5.516011   3.784783   2.749590   4.874160
    26  S    7.319394   7.716837   5.655783   4.959225   7.232306
    27  C    7.435643   7.721690   5.887118   5.571704   7.489771
    28  H    8.445255   8.786807   6.980882   6.447617   8.374483
    29  H    6.722191   7.182298   5.617642   4.953935   6.679292
    30  H    7.481675   7.458023   5.540742   6.039413   7.841568
    31  C    7.723162   8.569081   6.790734   4.811742   7.113249
    32  H    7.040151   8.069184   6.540788   4.125760   6.279954
    33  H    8.702803   9.528246   7.742767   5.831750   8.060704
    34  H    7.922777   8.837556   7.029509   4.804326   7.206645
                   11         12         13         14         15
    11  H    0.000000
    12  C    5.450585   0.000000
    13  O    6.076853   1.377414   0.000000
    14  C    6.296170   1.535035   2.432027   0.000000
    15  C    6.594726   2.556711   3.704018   1.402504   0.000000
    16  C    7.166669   2.543660   2.811264   1.399656   2.413904
    17  C    7.677566   3.843484   4.839222   2.431871   1.397315
    18  H    6.224667   2.756926   4.057279   2.158915   1.086191
    19  C    8.177945   3.836890   4.196516   2.431760   2.791121
    20  H    7.261854   2.730345   2.464142   2.152264   3.397814
    21  C    8.410918   4.349458   5.041515   2.814705   2.424647
    22  H    8.127121   4.709512   5.799396   3.413108   2.154026
    23  H    8.953049   4.699087   4.824808   3.412469   3.878012
    24  H    9.328576   5.436048   6.097763   3.901351   3.409894
    25  O    5.942490   1.405428   2.109137   2.436411   2.966549
    26  S    8.364859   3.345819   3.552887   3.480433   3.693262
    27  C    8.398332   4.179506   4.820134   4.273262   3.919885
    28  H    9.386936   5.209885   5.724368   5.305408   4.946147
    29  H    7.632346   4.003195   4.727378   4.401417   4.092348
    30  H    8.437546   4.295254   5.135698   4.039356   3.362176
    31  C    8.714735   4.162912   3.953665   4.819951   5.272102
    32  H    7.978946   3.999451   3.888323   4.928340   5.370756
    33  H    9.674319   5.200995   5.038593   5.743513   6.048005
    34  H    8.926465   4.244500   3.682178   4.939542   5.638288
                   16         17         18         19         20
    16  C    0.000000
    17  C    2.791320   0.000000
    18  H    3.400155   2.152231   0.000000
    19  C    1.400159   2.417020   3.877263   0.000000
    20  H    1.085634   3.876910   4.297560   2.158003   0.000000
    21  C    2.425131   1.399942   3.405793   1.397725   3.407701
    22  H    3.878054   1.086756   2.472992   3.403869   4.963633
    23  H    2.156324   3.404652   4.964155   1.086915   2.480715
    24  H    3.411168   2.161372   4.302947   2.159973   4.306811
    25  O    3.580257   4.294952   2.775887   4.741686   3.849895
    26  S    4.171686   4.513623   3.705295   4.913005   4.515314
    27  C    5.280471   4.691827   3.473046   5.877435   5.857308
    28  H    6.221657   5.589649   4.518461   6.745321   6.762452
    29  H    5.579259   5.075904   3.436872   6.337885   6.113167
    30  H    5.036942   3.914521   2.900970   5.422367   5.781786
    31  C    5.482926   6.245696   5.169995   6.425067   5.541476
    32  H    5.777466   6.502437   5.103513   6.843352   5.835833
    33  H    6.385948   6.911231   5.894740   7.209012   6.493518
    34  H    5.369282   6.589520   5.710341   6.360816   5.222759
                   21         22         23         24         25
    21  C    0.000000
    22  H    2.160176   0.000000
    23  H    2.158759   4.306039   0.000000
    24  H    1.086650   2.491550   2.491024   0.000000
    25  O    5.034515   4.979349   5.655020   6.088561   0.000000
    26  S    5.065535   5.068258   5.691805   5.924811   2.439018
    27  C    5.625527   4.885933   6.797002   6.405193   3.026079
    28  H    6.465580   5.698533   7.607527   7.161001   4.013047
    29  H    6.126388   5.273523   7.312300   6.982817   2.711621
    30  H    4.940461   3.945749   6.376089   5.634487   3.385893
    31  C    6.767922   6.828359   7.118642   7.663397   3.066727
    32  H    7.165237   7.061969   7.613979   8.123838   2.764877
    33  H    7.450594   7.389900   7.880596   8.270855   4.051270
    34  H    6.914288   7.296852   6.925794   7.813684   3.423145
                   26         27         28         29         30
    26  S    0.000000
    27  C    1.813717   0.000000
    28  H    2.410643   1.096225   0.000000
    29  H    2.414148   1.095014   1.797947   0.000000
    30  H    2.385157   1.093670   1.790614   1.793609   0.000000
    31  C    1.813195   2.787178   2.953758   2.954944   3.755310
    32  H    2.413026   2.942454   3.227416   2.689575   3.956114
    33  H    2.412873   2.970507   2.717069   3.265747   3.977218
    34  H    2.381414   3.753283   3.968160   3.958262   4.628059
                   31         32         33         34
    31  C    0.000000
    32  H    1.094704   0.000000
    33  H    1.096070   1.798360   0.000000
    34  H    1.093366   1.791216   1.791779   0.000000
 Symmetry turned off by external request.
 Stoichiometry    C15H16O2S(3)
 Framework group  C1[X(C15H16O2S)]
 Deg. of freedom    96
 Full point group                 C1      NOp   1
 Rotational constants (GHZ):           0.4530703           0.3026419           0.2184897
 Standard basis: 6-31++G(d,p) (6D, 7F)
   442 basis functions,   728 primitive gaussians,   442 cartesian basis functions
    70 alpha electrons       68 beta electrons
       nuclear repulsion energy      1399.1576999869 Hartrees.
 NAtoms=   34 NActive=   34 NUniq=   34 SFac= 1.00D+00 NAtFMM=   60 NAOKFM=F Big=F
 Integral buffers will be    131072 words long.
 Raffenetti 2 integral format.
 Two-electron integral symmetry is turned off.
 Force inversion solution in PCM.
 Force PCM accuracy= 1.00D-11.
 ------------------------------------------------------------------------------
 Polarizable Continuum Model (PCM)
 =================================
 Model                : PCM.
 Atomic radii         : SMD-Coulomb.
 Polarization charges : Total charges.
 Charge compensation  : None.
 Solution method      : Matrix inversion.
 Cavity type          : VdW (van der Waals Surface) (Alpha=1.000).
 Cavity algorithm     : GePol (No added spheres)
                        Default sphere list used, NSphG=   34.
                        Lebedev-Laikov grids with approx.  5.0 points / Ang**2.
                        Smoothing algorithm: York/Karplus (Gamma=1.0000).
                        Polarization charges: spherical gaussians, with
                                              point-specific exponents (IZeta= 3).
                        Self-potential: point-specific (ISelfS= 7).
                        Self-field    : sphere-specific E.n sum rule (ISelfD= 2).
 1st derivatives      : Analytical E(r).r(x)/FMM algorithm (CHGder, D1EAlg=3).
                        Cavity 1st derivative terms included.
 Solvent              : DiMethylSulfoxide, Eps=  46.826000 Eps(inf)=   2.007889
 ------------------------------------------------------------------------------
 ------------------------------------------------------------------------------
 Atomic radii for non-electrostatic terms: SMD-CDS.
 ------------------------------------------------------------------------------
 Nuclear repulsion after PCM non-electrostatic terms =     1399.1574217998 Hartrees.
 One-electron integrals computed using PRISM.
 NBasis=   442 RedAO= T EigKep=  1.05D-06  NBF=   442
 NBsUse=   440 1.00D-06 EigRej=  7.81D-07 NBFU=   440
 Initial guess from the checkpoint file:  "TS0-IRC.chk"
 B after Tr=     0.001479   -0.000927    0.000768
         Rot=    1.000000    0.000022   -0.000030    0.000127 Ang=   0.02 deg.
 Initial guess <Sx>= 0.0000 <Sy>= 0.0000 <Sz>= 1.0000 <S**2>= 2.0137 S= 1.0046
 ExpMin= 3.60D-02 ExpMax= 2.19D+04 ExpMxC= 3.30D+03 IAcc=3 IRadAn=         5 AccDes= 0.00D+00
 Harris functional with IExCor=  402 and IRadAn=       5 diagonalized for initial guess.
 HarFok:  IExCor=  402 AccDes= 0.00D+00 IRadAn=         5 IDoV= 1 UseB2=F ITyADJ=14
 ICtDFT=  3500011 ScaDFX=  1.000000  1.000000  1.000000  1.000000
 FoFCou: FMM=F IPFlag=           0 FMFlag=      100000 FMFlg1=           0
         NFxFlg=           0 DoJE=T BraDBF=F KetDBF=T FulRan=T
         wScrn=  0.000000 ICntrl=       500 IOpCl=  0 I1Cent=   200000004 NGrid=           0
         NMat0=    1 NMatS0=      1 NMatT0=    0 NMatD0=    1 NMtDS0=    0 NMtDT0=    0
 Symmetry not used in FoFCou.
 Requested convergence on RMS density matrix=1.00D-08 within 128 cycles.
 Requested convergence on MAX density matrix=1.00D-06.
 Requested convergence on             energy=1.00D-06.
 No special actions if energy rises.
 Inv3:  Mode=1 IEnd=    20233227.
 Iteration    1 A*A^-1 deviation from unit magnitude is 3.33D-15 for    623.
 Iteration    1 A*A^-1 deviation from orthogonality  is 1.95D-15 for    724    629.
 Iteration    1 A^-1*A deviation from unit magnitude is 3.55D-15 for    623.
 Iteration    1 A^-1*A deviation from orthogonality  is 3.70D-14 for   1695   1667.
 Error on total polarization charges =  0.05910
 SCF Done:  E(UB3LYP) =  -1129.80756450     A.U. after   19 cycles
            NFock= 19  Conv=0.75D-08     -V/T= 2.0075
 <Sx>= 0.0000 <Sy>= 0.0000 <Sz>= 1.0000 <S**2>= 2.0136 S= 1.0045
 <L.S>=  0.00000000000    
 SMD-CDS (non-electrostatic) energy       (kcal/mol) =      -0.17
 (included in total energy above)
 Annihilation of the first spin contaminant:
 S**2 before annihilation     2.0136,   after     2.0001
 DoSCS=F DFT=T ScalE2(SS,OS)=  1.000000  1.000000
 Range of M.O.s used for correlation:     1   440
 NBasis=   442 NAE=    70 NBE=    68 NFC=     0 NFV=     0
 NROrb=    440 NOA=    70 NOB=    68 NVA=   370 NVB=   372

 **** Warning!!: The largest alpha MO coefficient is  0.17860822D+03


 **** Warning!!: The largest beta MO coefficient is  0.17306774D+03

 Symmetrizing basis deriv contribution to polar:
 IMax=3 JMax=2 DiffMx= 0.00D+00
 D1PCM: PCM CHGder 1st derivatives, ID1Alg=3 FixD1E=F DoIter=F DoCFld=F I1PDM=0.
 Calling FoFJK, ICntrl=      2147 FMM=F ISym2X=0 I1Cent= 0 IOpClX= 1 NMat=1 NMatS=1 NMatT=0.
 -------------------------------------------------------------------
 Center     Atomic                   Forces (Hartrees/Bohr)
 Number     Number              X              Y              Z
 -------------------------------------------------------------------
      1        6          -0.000026786   -0.000184699    0.000252652
      2        6          -0.000351244   -0.000010040    0.000049696
      3        6          -0.000286424    0.000438090    0.000077065
      4        6          -0.000200941    0.000109320   -0.000072718
      5        6           0.000266868   -0.000157545    0.000107754
      6        6           0.000137829   -0.000213861    0.000334170
      7        1           0.000013091    0.000012691   -0.000017035
      8        1          -0.000023657   -0.000031432    0.000019075
      9        1           0.000019281    0.000064142    0.000048572
     10        1           0.000058488    0.000070899   -0.000002376
     11        1          -0.000068726    0.000052271   -0.000074694
     12        6          -0.000789443   -0.002621187   -0.001445751
     13        8          -0.000336118    0.001018436    0.000262163
     14        6           0.000390420   -0.000849208    0.000749295
     15        6          -0.000349608    0.000480324   -0.000085097
     16        6           0.000279851    0.000015960   -0.000262610
     17        6          -0.000312212    0.000009782    0.000011500
     18        1           0.000037257    0.000027276   -0.000045844
     19        6           0.000516651   -0.000129632    0.000052537
     20        1           0.000009015    0.000074975    0.000065481
     21        6           0.000252519   -0.000128300    0.000046003
     22        1           0.000052202   -0.000021761   -0.000056321
     23        1          -0.000029467    0.000054518   -0.000041468
     24        1          -0.000057784    0.000043042   -0.000015450
     25        8           0.000356446    0.002486533   -0.000562286
     26       16          -0.000237295   -0.000164909    0.000334562
     27        6           0.000215235    0.000210273   -0.000923472
     28        1           0.001313411   -0.000928297    0.000317212
     29        1          -0.001383484   -0.000794672    0.000224156
     30        1          -0.000002096    0.001316474    0.000451786
     31        6           0.000691504    0.000849497    0.000100336
     32        1          -0.001312063   -0.000576418    0.000533167
     33        1           0.001222582   -0.000803315    0.000479736
     34        1          -0.000065305    0.000280770   -0.000911793
 -------------------------------------------------------------------
 Cartesian Forces:  Max     0.002621187 RMS     0.000593582
 IRC-IRC-IRC-IRC-IRC-IRC-IRC-IRC-IRC-IRC-IRC-IRC-IRC-IRC-IRC-IRC-IRC-IRC
 Pt 14 Step number   1 out of a maximum of  20
 Modified Bulirsch-Stoer Extrapolation Cycles:
    EPS =    0.000010000000000
      PEZero:  N= 2 I= 1 D=  1.91D-03 Err=  1.91D-02
      PEZero:  N= 3 I= 2 D=  1.91D-03 Err=  2.00D-02
      PEZero:  N= 3 I= 1 D=  3.81D-03 Err=  1.11D-02
      PEZero:  N= 4 I= 3 D=  9.53D-04 Err=  2.72D-02
      PEZero:  N= 4 I= 2 D=  2.86D-03 Err=  2.04D-02
      PEZero:  N= 4 I= 1 D=  4.76D-03 Err=  1.79D-02
      PEZero:  N= 5 I= 4 D=  9.53D-04 Err=  5.44D-02
      PEZero:  N= 5 I= 3 D=  1.91D-03 Err=  5.44D-02
      PEZero:  N= 6 I= 5 D=  4.76D-04 Err=  4.58D-02
      PEZero:  N= 6 I= 4 D=  1.43D-03 Err=  6.67D-03
      PEZero:  N= 6 I= 3 D=  2.38D-03 Err=  1.83D-02
      PEZero:  N= 7 I= 6 D=  4.76D-04 Err=  8.31D-03
      PEZero:  N= 7 I= 5 D=  9.53D-04 Err=  3.33D-02
      PEZero:  N= 8 I= 7 D=  2.38D-04 Err=  3.45D-05
      PEZero:  N= 8 I= 6 D=  7.15D-04 Err=  8.28D-03
      PEZero:  N= 9 I= 8 D=  2.38D-04 Err=  2.30D-05
      PEZero:  N= 9 I= 7 D=  4.76D-04 Err=  3.50D-08
      PEZero:  N= 9 I= 6 D=  9.53D-04 Err=  3.33D-03
 Maximum DWI energy   std dev =  0.000030924 at pt    94
 Maximum DWI gradient std dev =  1.114026914 at pt   136
 Point Number:  14          Path Number:   1
   CHANGE IN THE REACTION COORDINATE =    0.35625
   NET REACTION COORDINATE UP TO THIS POINT =    5.03812
  # OF POINTS ALONG THE PATH =  14
  # OF STEPS =   1

 Calculating another point on the path.
 IRC-IRC-IRC-IRC-IRC-IRC-IRC-IRC-IRC-IRC-IRC-IRC-IRC-IRC-IRC-IRC-IRC-IRC
                          Input orientation:                          
 ---------------------------------------------------------------------
 Center     Atomic      Atomic             Coordinates (Angstroms)
 Number     Number       Type             X           Y           Z
 ---------------------------------------------------------------------
      1          6           0        3.834666   -0.549941   -0.873842
      2          6           0        2.491154   -0.714645   -0.511916
      3          6           0        1.809851    0.298672    0.175935
      4          6           0        2.504739    1.477382    0.503067
      5          6           0        3.841237    1.643831    0.138488
      6          6           0        4.512142    0.629551   -0.556719
      7          1           0        4.347829   -1.348909   -1.402455
      8          1           0        1.986340   -1.639504   -0.768046
      9          1           0        1.987865    2.260790    1.046858
     10          1           0        4.360716    2.563026    0.396466
     11          1           0        5.553367    0.756380   -0.840597
     12          6           0        0.317161    0.215571    0.579808
     13          8           0        0.119008    0.639475    1.875421
     14          6           0       -0.343743   -1.135454    0.278964
     15          6           0       -0.646702   -1.510072   -1.038252
     16          6           0       -0.673832   -2.004195    1.326113
     17          6           0       -1.275323   -2.730327   -1.302170
     18          1           0       -0.400597   -0.842643   -1.859817
     19          6           0       -1.305144   -3.226357    1.064695
     20          1           0       -0.450134   -1.716884    2.349183
     21          6           0       -1.608417   -3.592804   -0.249921
     22          1           0       -1.508816   -3.005406   -2.327491
     23          1           0       -1.560912   -3.888006    1.888750
     24          1           0       -2.100963   -4.539723   -0.454279
     25          8           0       -0.309487    1.290129   -0.084482
     26         16           0       -2.745904    1.339725   -0.055292
     27          6           0       -2.741302    1.685054   -1.835313
     28          1           0       -3.641094    2.244924   -2.097855
     29          1           0       -1.850695    2.256478   -2.098592
     30          1           0       -2.740014    0.729127   -2.360436
     31          6           0       -2.726137    3.025429    0.609669
     32          1           0       -1.839870    3.553325    0.253500
     33          1           0       -3.632158    3.550703    0.297470
     34          1           0       -2.700471    2.949255    1.698771
 ---------------------------------------------------------------------
                    Distance matrix (angstroms):
                    1          2          3          4          5
     1  C    0.000000
     2  C    1.401121   0.000000
     3  C    2.433526   1.401472   0.000000
     4  C    2.788301   2.415648   1.406855   0.000000
     5  C    2.416090   2.794308   2.436675   1.395296   0.000000
     6  C    1.396690   2.427604   2.819334   2.423145   1.400782
     7  H    1.086793   2.154667   3.412795   3.875038   3.404061
     8  H    2.148173   1.084345   2.163047   3.405796   3.878497
     9  H    3.872979   3.396511   2.154090   1.084710   2.154243
    10  H    3.403083   3.881178   3.418017   2.152821   1.086890
    11  H    2.159055   3.413077   3.905989   3.408726   2.162768
    12  C    3.882260   2.604498   1.548593   2.526569   3.828028
    13  O    4.772763   3.627685   2.421436   2.877005   4.228553
    14  C    4.373886   2.973081   2.589459   3.871819   5.025755
    15  C    4.586015   3.279615   3.283360   4.607833   5.610117
    16  C    5.223141   3.880519   3.576980   4.785613   5.924896
    17  C    5.572210   4.344402   4.569236   5.937386   6.883889
    18  H    4.358357   3.193031   3.214493   4.405305   5.307441
    19  C    6.110545   4.817290   4.787370   6.079128   7.145756
    20  H    5.487181   4.223926   3.727332   4.726812   5.881959
    21  C    6.267012   5.015868   5.197066   6.572049   7.567823
    22  H    6.057656   4.954156   5.310143   6.649516   7.504633
    23  H    6.920032   5.679143   5.641281   6.872919   7.927664
    24  H    7.164222   5.976796   6.253135   7.637706   8.596363
    25  O    4.602494   3.470650   2.354230   2.880997   4.171730
    26  S    6.895271   5.644087   4.678906   5.282041   6.597004
    27  C    7.011632   5.906652   5.165285   5.747355   6.872220
    28  H    8.074433   6.991332   6.218587   6.717528   7.832485
    29  H    6.457501   5.495158   4.733506   5.132779   6.146377
    30  H    6.860932   5.732942   5.226829   6.022205   7.098885
    31  C    7.617625   6.516613   5.310228   5.456178   6.727647
    32  H    7.092817   6.128557   4.890731   4.821561   5.994529
    33  H    8.598878   7.506214   6.340815   6.480928   7.714471
    34  H    7.846702   6.727873   5.448636   5.539885   6.850734
                    6          7          8          9         10
     6  C    0.000000
     7  H    2.157909   0.000000
     8  H    3.401904   2.462428   0.000000
     9  H    3.406520   4.959687   4.301880   0.000000
    10  H    2.160976   4.305753   4.965381   2.478866   0.000000
    11  H    1.086656   2.490231   4.297582   4.305641   2.493333
    12  C    4.365883   4.756390   2.836225   2.681847   4.679155
    13  O    5.021458   5.707983   3.958357   2.609177   4.886660
    14  C    5.233854   4.988344   2.603763   4.190528   5.985356
    15  C    5.605670   5.010385   2.650032   5.050547   6.612320
    16  C    6.113592   5.752526   3.405145   5.035147   6.860789
    17  C    6.733441   5.791218   3.480463   6.409178   7.916430
    18  H    5.291543   4.797191   2.743068   4.876967   6.273714
    19  C    7.165042   6.447305   4.087897   6.399454   8.128066
    20  H    6.210814   6.101692   3.957210   4.843736   6.728671
    21  C    7.442019   6.468406   4.123847   6.991383   8.598988
    22  H    7.252619   6.156295   4.063701   7.165600   8.536906
    23  H    7.954284   7.224421   4.969640   7.149146   8.883040
    24  H    8.394346   7.257221   5.021530   8.075822   9.639818
    25  O    4.889528   5.512909   3.784288   2.738602   4.864398
    26  S    7.309926   7.704846   5.637194   4.946884   7.225275
    27  C    7.440521   7.723217   5.877274   5.568070   7.496021
    28  H    8.453390   8.787612   6.966003   6.447841   8.387597
    29  H    6.746107   7.204521   5.627776   4.962702   6.700814
    30  H    7.473759   7.448052   5.521280   6.025652   7.834797
    31  C    7.713196   8.557130   6.772528   4.795584   7.105122
    32  H    7.039387   8.066084   6.530614   4.117235   6.280796
    33  H    8.694389   9.517150   7.722765   5.814646   8.054274
    34  H    7.905065   8.818750   7.007717   4.783249   7.190656
                   11         12         13         14         15
    11  H    0.000000
    12  C    5.452328   0.000000
    13  O    6.076404   1.377524   0.000000
    14  C    6.293517   1.533809   2.431705   0.000000
    15  C    6.604296   2.554407   3.700859   1.402562   0.000000
    16  C    7.147966   2.542912   2.814130   1.400068   2.415599
    17  C    7.681223   3.841375   4.837024   2.431346   1.397798
    18  H    6.248630   2.754409   4.051996   2.159481   1.086738
    19  C    8.156685   3.835865   4.198827   2.431777   2.793129
    20  H    7.234208   2.730167   2.469980   2.152949   3.399431
    21  C    8.399730   4.347415   5.041157   2.813839   2.425723
    22  H    8.138570   4.707576   5.796502   3.412876   2.154391
    23  H    8.923711   4.698918   4.829119   3.413130   3.880424
    24  H    9.315939   5.434104   6.097530   3.900579   3.410966
    25  O    5.935458   1.410193   2.109070   2.452900   2.977334
    26  S    8.356728   3.324070   3.525014   3.465345   3.673446
    27  C    8.405560   4.164900   4.800433   4.263065   3.902754
    28  H    9.398648   5.191911   5.701118   5.286658   4.918246
    29  H    7.658523   4.004838   4.720932   4.407820   4.093998
    30  H    8.431537   4.272598   5.111215   4.023085   3.338284
    31  C    8.706437   4.142205   3.922977   4.806050   5.254566
    32  H    7.979970   3.987464   3.867603   4.921758   5.360062
    33  H    9.668367   5.176866   5.003640   5.724866   6.025658
    34  H    8.909711   4.222702   3.649075   4.924924   5.620931
                   16         17         18         19         20
    16  C    0.000000
    17  C    2.792298   0.000000
    18  H    3.402060   2.153942   0.000000
    19  C    1.400205   2.418467   3.879829   0.000000
    20  H    1.085938   3.878193   4.299121   2.158579   0.000000
    21  C    2.425079   1.400730   3.407929   1.398025   3.408231
    22  H    3.879232   1.086955   2.474755   3.405470   4.965116
    23  H    2.156899   3.406428   4.967124   1.087319   2.481853
    24  H    3.411070   2.162063   4.305251   2.159986   4.307326
    25  O    3.602096   4.310414   2.776479   4.765563   3.870999
    26  S    4.169360   4.503624   3.676888   4.917242   4.516074
    27  C    5.280114   4.682833   3.445106   5.881714   5.859407
    28  H    6.211539   5.566248   4.482249   6.737456   6.756797
    29  H    5.591686   5.082673   3.429919   6.353384   6.126327
    30  H    5.032972   3.902957   2.862508   5.425517   5.779882
    31  C    5.479267   6.236082   5.144753   6.427371   5.540364
    32  H    5.778943   6.497931   5.085485   6.848946   5.839380
    33  H    6.377044   6.896728   5.865012   7.206399   6.487085
    34  H    5.364962   6.579844   5.686077   6.362954   5.221102
                   21         22         23         24         25
    21  C    0.000000
    22  H    2.161308   0.000000
    23  H    2.159471   4.307944   0.000000
    24  H    1.086747   2.492728   2.491220   0.000000
    25  O    5.055455   4.992104   5.680915   6.110099   0.000000
    26  S    5.065727   5.057018   5.701988   5.928157   2.437096
    27  C    5.626071   4.874595   6.805950   6.408209   3.022433
    28  H    6.451798   5.671447   7.604801   7.148761   4.008106
    29  H    6.139249   5.277944   7.330590   6.996767   2.713999
    30  H    4.941039   3.932387   6.384652   5.639380   3.376707
    31  C    6.766771   6.817606   7.126666   7.665139   3.055046
    32  H    7.167577   7.056066   7.623993   8.128133   2.752882
    33  H    7.444787   7.374386   7.883947   8.268294   4.036858
    34  H    6.912924   7.286207   6.934178   7.815359   3.413136
                   26         27         28         29         30
    26  S    0.000000
    27  C    1.813214   0.000000
    28  H    2.406826   1.091791   0.000000
    29  H    2.411827   1.090423   1.790437   0.000000
    30  H    2.384649   1.090666   1.782845   1.786687   0.000000
    31  C    1.812226   2.788328   2.962604   2.948282   3.754294
    32  H    2.411696   2.943834   3.238085   2.685939   3.952090
    33  H    2.407969   2.970359   2.728135   3.254189   3.977647
    34  H    2.381049   3.753614   3.974320   3.952471   4.626845
                   31         32         33         34
    31  C    0.000000
    32  H    1.091330   0.000000
    33  H    1.092820   1.792829   0.000000
    34  H    1.092064   1.787272   1.787015   0.000000
 Symmetry turned off by external request.
 Stoichiometry    C15H16O2S(3)
 Framework group  C1[X(C15H16O2S)]
 Deg. of freedom    96
 Full point group                 C1      NOp   1
 Rotational constants (GHZ):           0.4535006           0.3037032           0.2188751
 Standard basis: 6-31++G(d,p) (6D, 7F)
   442 basis functions,   728 primitive gaussians,   442 cartesian basis functions
    70 alpha electrons       68 beta electrons
       nuclear repulsion energy      1400.1201561583 Hartrees.
 NAtoms=   34 NActive=   34 NUniq=   34 SFac= 1.00D+00 NAtFMM=   60 NAOKFM=F Big=F
 Integral buffers will be    131072 words long.
 Raffenetti 2 integral format.
 Two-electron integral symmetry is turned off.
 Force inversion solution in PCM.
 Force PCM accuracy= 1.00D-11.
 ------------------------------------------------------------------------------
 Polarizable Continuum Model (PCM)
 =================================
 Model                : PCM.
 Atomic radii         : SMD-Coulomb.
 Polarization charges : Total charges.
 Charge compensation  : None.
 Solution method      : Matrix inversion.
 Cavity type          : VdW (van der Waals Surface) (Alpha=1.000).
 Cavity algorithm     : GePol (No added spheres)
                        Default sphere list used, NSphG=   34.
                        Lebedev-Laikov grids with approx.  5.0 points / Ang**2.
                        Smoothing algorithm: York/Karplus (Gamma=1.0000).
                        Polarization charges: spherical gaussians, with
                                              point-specific exponents (IZeta= 3).
                        Self-potential: point-specific (ISelfS= 7).
                        Self-field    : sphere-specific E.n sum rule (ISelfD= 2).
 1st derivatives      : Analytical E(r).r(x)/FMM algorithm (CHGder, D1EAlg=3).
                        Cavity 1st derivative terms included.
 Solvent              : DiMethylSulfoxide, Eps=  46.826000 Eps(inf)=   2.007889
 ------------------------------------------------------------------------------
 ------------------------------------------------------------------------------
 Atomic radii for non-electrostatic terms: SMD-CDS.
 ------------------------------------------------------------------------------
 Nuclear repulsion after PCM non-electrostatic terms =     1400.1198936652 Hartrees.
 One-electron integrals computed using PRISM.
 NBasis=   442 RedAO= T EigKep=  1.05D-06  NBF=   442
 NBsUse=   440 1.00D-06 EigRej=  7.77D-07 NBFU=   440
 Initial guess from the checkpoint file:  "TS0-IRC.chk"
 B after Tr=     0.001896   -0.001140    0.001021
         Rot=    1.000000   -0.000061   -0.000090    0.000092 Ang=  -0.02 deg.
 Initial guess <Sx>= 0.0000 <Sy>= 0.0000 <Sz>= 1.0000 <S**2>= 2.0137 S= 1.0045
 ExpMin= 3.60D-02 ExpMax= 2.19D+04 ExpMxC= 3.30D+03 IAcc=3 IRadAn=         5 AccDes= 0.00D+00
 Harris functional with IExCor=  402 and IRadAn=       5 diagonalized for initial guess.
 HarFok:  IExCor=  402 AccDes= 0.00D+00 IRadAn=         5 IDoV= 1 UseB2=F ITyADJ=14
 ICtDFT=  3500011 ScaDFX=  1.000000  1.000000  1.000000  1.000000
 FoFCou: FMM=F IPFlag=           0 FMFlag=      100000 FMFlg1=           0
         NFxFlg=           0 DoJE=T BraDBF=F KetDBF=T FulRan=T
         wScrn=  0.000000 ICntrl=       500 IOpCl=  0 I1Cent=   200000004 NGrid=           0
         NMat0=    1 NMatS0=      1 NMatT0=    0 NMatD0=    1 NMtDS0=    0 NMtDT0=    0
 Symmetry not used in FoFCou.
 Requested convergence on RMS density matrix=1.00D-08 within 128 cycles.
 Requested convergence on MAX density matrix=1.00D-06.
 Requested convergence on             energy=1.00D-06.
 No special actions if energy rises.
 Inv3:  Mode=1 IEnd=    19984683.
 Iteration    1 A*A^-1 deviation from unit magnitude is 3.55D-15 for   2222.
 Iteration    1 A*A^-1 deviation from orthogonality  is 3.93D-15 for   1798    265.
 Iteration    1 A^-1*A deviation from unit magnitude is 3.11D-15 for   2222.
 Iteration    1 A^-1*A deviation from orthogonality  is 4.45D-14 for   1685   1657.
 Error on total polarization charges =  0.05905
 SCF Done:  E(UB3LYP) =  -1129.80770499     A.U. after   20 cycles
            NFock= 20  Conv=0.33D-08     -V/T= 2.0075
 <Sx>= 0.0000 <Sy>= 0.0000 <Sz>= 1.0000 <S**2>= 2.0137 S= 1.0046
 <L.S>=  0.00000000000    
 SMD-CDS (non-electrostatic) energy       (kcal/mol) =      -0.16
 (included in total energy above)
 Annihilation of the first spin contaminant:
 S**2 before annihilation     2.0137,   after     2.0001
 DoSCS=F DFT=T ScalE2(SS,OS)=  1.000000  1.000000
 Range of M.O.s used for correlation:     1   440
 NBasis=   442 NAE=    70 NBE=    68 NFC=     0 NFV=     0
 NROrb=    440 NOA=    70 NOB=    68 NVA=   370 NVB=   372

 **** Warning!!: The largest alpha MO coefficient is  0.18041812D+03


 **** Warning!!: The largest beta MO coefficient is  0.17314109D+03

 Symmetrizing basis deriv contribution to polar:
 IMax=3 JMax=2 DiffMx= 0.00D+00
 D1PCM: PCM CHGder 1st derivatives, ID1Alg=3 FixD1E=F DoIter=F DoCFld=F I1PDM=0.
 Calling FoFJK, ICntrl=      2147 FMM=F ISym2X=0 I1Cent= 0 IOpClX= 1 NMat=1 NMatS=1 NMatT=0.
 -------------------------------------------------------------------
 Center     Atomic                   Forces (Hartrees/Bohr)
 Number     Number              X              Y              Z
 -------------------------------------------------------------------
      1        6          -0.000268561   -0.000158743    0.000201206
      2        6           0.000102530    0.000019049   -0.000008418
      3        6           0.000352633   -0.000387053    0.000169632
      4        6           0.000175139    0.000029088   -0.000042781
      5        6          -0.000237265   -0.000147371    0.000139406
      6        6          -0.000096475   -0.000209080    0.000296647
      7        1          -0.000043207    0.000033463    0.000002767
      8        1           0.000056728    0.000019917    0.000014486
      9        1           0.000059026   -0.000060295   -0.000011934
     10        1          -0.000048150   -0.000022518   -0.000003868
     11        1          -0.000060008    0.000006537    0.000008579
     12        6           0.001082852    0.000844495   -0.001150606
     13        8          -0.000709016    0.000695630    0.000062697
     14        6          -0.000518568    0.000325531   -0.000043440
     15        6          -0.000374076   -0.000026180    0.000027740
     16        6           0.000457752    0.000199531   -0.000403750
     17        6          -0.000258273   -0.000073467    0.000340710
     18        1          -0.000062172   -0.000233809    0.000255616
     19        6           0.000485826   -0.000062835   -0.000028491
     20        1          -0.000048637    0.000015906   -0.000101562
     21        6           0.000308447    0.000249003   -0.000309297
     22        1           0.000014344   -0.000044431    0.000116260
     23        1           0.000045961    0.000237319   -0.000272866
     24        1           0.000027495    0.000089543   -0.000046665
     25        8          -0.000847217   -0.001263783    0.000355187
     26       16           0.000479452   -0.000548240    0.000479936
     27        6          -0.000194182   -0.000629638    0.000707979
     28        1          -0.001070105    0.000719861   -0.000330370
     29        1           0.001105809    0.000733553   -0.000302341
     30        1           0.000014276   -0.000639128   -0.000190551
     31        6           0.000075904   -0.000340413    0.000453335
     32        1           0.000500565    0.000280802   -0.000226902
     33        1          -0.000523568    0.000379464   -0.000097973
     34        1           0.000014742   -0.000031706   -0.000060366
 -------------------------------------------------------------------
 Cartesian Forces:  Max     0.001263783 RMS     0.000398535
 IRC-IRC-IRC-IRC-IRC-IRC-IRC-IRC-IRC-IRC-IRC-IRC-IRC-IRC-IRC-IRC-IRC-IRC
 Pt 15 Step number   1 out of a maximum of  20
 Modified Bulirsch-Stoer Extrapolation Cycles:
    EPS =    0.000010000000000
      PEZero:  N= 2 I= 1 D=  1.91D-03 Err=  1.68D-02
      PEZero:  N= 3 I= 2 D=  1.91D-03 Err=  2.00D-02
      PEZero:  N= 3 I= 1 D=  3.81D-03 Err=  1.32D-02
      PEZero:  N= 4 I= 3 D=  9.53D-04 Err=  2.64D-02
      PEZero:  N= 4 I= 2 D=  2.86D-03 Err=  1.52D-02
      PEZero:  N= 4 I= 1 D=  4.77D-03 Err=  1.05D-02
      PEZero:  N= 5 I= 4 D=  9.53D-04 Err=  4.46D-02
      PEZero:  N= 5 I= 3 D=  1.91D-03 Err=  4.05D-02
      PEZero:  N= 5 I= 2 D=  3.81D-03 Err=  3.29D-02
      PEZero:  N= 5 I= 1 D=  5.72D-03 Err=  2.95D-02
      PEZero:  N= 6 I= 5 D=  4.77D-04 Err=  7.34D-02
      PEZero:  N= 6 I= 4 D=  1.43D-03 Err=  5.32D-02
      PEZero:  N= 6 I= 3 D=  2.38D-03 Err=  3.95D-02
      PEZero:  N= 6 I= 2 D=  4.29D-03 Err=  2.41D-02
      PEZero:  N= 6 I= 1 D=  6.20D-03 Err=  1.55D-02
      PEZero:  N= 7 I= 6 D=  4.77D-04 Err=  3.06D-02
      PEZero:  N= 7 I= 5 D=  9.53D-04 Err=  2.75D-02
      PEZero:  N= 7 I= 4 D=  1.91D-03 Err=  5.40D-02
      PEZero:  N= 8 I= 7 D=  2.38D-04 Err=  5.88D-05
      PEZero:  N= 8 I= 6 D=  7.15D-04 Err=  3.06D-02
      PEZero:  N= 9 I= 8 D=  2.38D-04 Err=  3.92D-05
      PEZero:  N= 9 I= 7 D=  4.77D-04 Err=  2.09D-08
      PEZero:  N= 9 I= 6 D=  9.53D-04 Err=  1.37D-02
 Maximum DWI energy   std dev =  0.000021680 at pt   116
 Maximum DWI gradient std dev =  1.039044425 at pt   212
 Point Number:  15          Path Number:   1
   CHANGE IN THE REACTION COORDINATE =    0.35756
   NET REACTION COORDINATE UP TO THIS POINT =    5.39568
  # OF POINTS ALONG THE PATH =  15
  # OF STEPS =   1

 Calculating another point on the path.
 IRC-IRC-IRC-IRC-IRC-IRC-IRC-IRC-IRC-IRC-IRC-IRC-IRC-IRC-IRC-IRC-IRC-IRC
                          Input orientation:                          
 ---------------------------------------------------------------------
 Center     Atomic      Atomic             Coordinates (Angstroms)
 Number     Number       Type             X           Y           Z
 ---------------------------------------------------------------------
      1          6           0        3.835677   -0.557740   -0.865727
      2          6           0        2.490556   -0.717217   -0.509678
      3          6           0        1.811750    0.298998    0.175682
      4          6           0        2.508035    1.476057    0.504364
      5          6           0        3.846218    1.637174    0.145527
      6          6           0        4.515995    0.619280   -0.545436
      7          1           0        4.348120   -1.358867   -1.391557
[truncated: 918,637 more chars]
